# Supplementary material for: Genome-wide detection of signatures of selection in indicine and Brazilian locally adapted taurine cattle breeds using whole-genome re-sequencing data
Source: BMC Genomics. 2020 Sep 11;21:624. doi: 10.1186/s12864-020-07035-6 (PMC7488563; doi:10.1186/s12864-020-07035-6)
Supplement: Supplementary file 1 — Additional file 1. Distribution of the functional consequences of the called variants (n = 33,328,447 SNPs) using the Variant Effect Predictor (VEP) tool. [file 12864_2020_7035_MOESM1_ESM.xlsx]

## Sheet: Planilha1
Additional file 1. Distribution of the functional consequences of the called variants (n=33,328,447 SNPs) using the Variant Effect Predictor (VEP) tool.
Consequence	Observations
3_prime_UTR_variant	64.831
5_prime_UTR_variant	13.391
coding_sequence_variant	131
downstream_gene_variant	928.061
intergenic_variant	22,388,630
intron_variant	8,617,335
mature_miRNA_variant	175
missense_variant	88.366
non_coding_transcript_exon_variant	12.574
non_coding_transcript_variant	49
splice_acceptor_variant	471
splice_donor_variant	481
splice_region_variant	20.848
start_lost	208
stop_gained	1.111
stop_lost	58
stop_retained_variant	93
synonymous_variant	126.119
upstream_gene_variant	1,065,515
