# Supplementary material for: Genome-wide detection of signatures of selection in indicine and Brazilian locally adapted taurine cattle breeds using whole-genome re-sequencing data
Source: BMC Genomics. 2020 Sep 11;21:624. doi: 10.1186/s12864-020-07035-6 (PMC7488563; doi:10.1186/s12864-020-07035-6)
Supplement: Supplementary file 2 — Additional file 2. Gene Ontology (GO) terms and Kyoto Encyclopedia of Genes and Genomes (KEGG) pathways analysis enriched (p < 0.01) based on variants with high consequence on protein sequence set of genes [file 12864_2020_7035_MOESM2_ESM.xlsx]

## Sheet: Planilha1
Additional file 2. Gene Ontology (GO) terms and Kyoto Encyclopedia of Genes and Genomes (KEGG) pathways analysis enriched (p<0.01) on DAVID tool based on variants with high consequence on protein sequence set of genes
Category	Term	Benjamini	Count	Genes
GOTERM_MF_DIRECT	GO:0004984~olfactory receptor activity	6.7E-43	161	LOC508626, LOC784858, LOC100299084, LOC100849008, LOC788573, LOC504623, OR51I1, LOC523060, LOC524702, LOC781264, OR4E2, LOC788554, OR11G2, LOC618173, LOC528807, LOC100299372, LOC519294, OR2A12, LOC785565, OR4D5, LOC524985, LOC100850909, LOC522554, OR13C3, LOC787625, LOC785582, LOC782941, LOC509073, LOC512973, OR2H1, LOC100140748, LOC530990, OR2L13, OR5B3, LOC783885, OR10K2, LOC532075, OR10AD1, LO…
KEGG_PATHWAY	bta04740:Olfactory transduction	1.6E-40	182	LOC508626, LOC784858, LOC100299084, LOC789358, LOC787867, LOC100849008, LOC788573, LOC504623, OR13F1, OR51I1, LOC523060, LOC100298645, LOC524702, LOC785392, LOC781264, LOC788554, OR4E2, OR11G2, LOC618173, LOC528807, LOC100299372, LOC100139408, OR2A12, LOC785565, LOC519294, OR4D5, LOC784595, LOC789367, LOC615281, LOC524985, LOC100850909, LOC522554, OR13C3, LOC100301297, LOC787625, LOC785582, LOC78…
GOTERM_MF_DIRECT	GO:0004930~G-protein coupled receptor activity	3.4E-34	163	LOC508626, LOC784858, LOC100299084, TAS2R40, LOC100849008, LOC788573, LOC504623, OR51I1, LOC523060, LOC524702, LOC781264, LOC788554, OR4E2, OR11G2, LOC618173, LOC528807, LOC100299372, LOC519294, OR2A12, LOC785565, OR4D5, LOC524985, LOC100850909, LOC522554, OR13C3, LOC787625, LOC785582, LOC782941, LOC509073, LOC512973, OR2H1, LOC100140748, LOC530990, OR2L13, OR5B3, LOC783885, OR10K2, LOC532075, OR…
GOTERM_BP_DIRECT	GO:0007186~G-protein coupled receptor signaling pathway	1.2E-29	135	LOC784858, LOC508626, LOC100299084, LOC100849008, LOC788573, LOC504623, LOC523060, CALCRL, LOC524702, RGS9, LOC781264, LOC788554, OR4E2, OR11G2, LOC100299372, LOC785565, LOC519294, OR2A12, OR4D5, LOC524985, LOC100850909, LOC522554, OR13C3, LOC787625, LOC785582, LOC509073, LOC512973, OR2H1, LOC100140748, LOC783885, OR10K2, OR2L13, OR5B3, LOC532075, OR10AD1, LOC100847301, LOC100298850, OR7D2, LOC52…
GOTERM_CC_DIRECT	GO:0016021~integral component of membrane	7.2E-13	354	FCAMR, DERL1, LOC100299084, TAS2R40, CD151, LOC788573, GYPB, LOC781264, FUT6, CISD2, LOC613867, LOC788554, LOC509854, LOC618173, LOC528807, BCL2L1, OR2A12, LOC785565, ABCA10, LOC524985, LOC100850909, LOC787625, LOC785582, LOC782941, HSD17B12, KCNK16, OR2H1, LOC100140748, MARC1, OR5B3, OR2L13, OR10K2, TMPO, FAAH, LOC787659, LOC788205, LOC514057, LOC512150, OR6T1, LOC100295806, LOC527385, SVOP, MFS…
GOTERM_CC_DIRECT	GO:0005886~plasma membrane	4.6E-12	218	LOC100299084, LOC788573, STAMBP, LOC781264, TCAF2, LOC788554, LOC618173, LOC528807, OR2A12, LOC785565, CEP89, LOC524985, LOC100850909, NUP35, ALOX15, LOC787625, LOC785582, LOC782941, OR2H1, LOC100140748, OR2L13, OR5B3, OR10K2, LOC787659, LOC514057, OR6T1, LOC100295806, ERAP1, LOC785623, LOC782338, OR2B11, LOC104973083, LOC789031, CPNE2, LOC786596, REPS1, PLEKHH2, LOC107131130, OR4C46, LOC782373, …
GOTERM_BP_DIRECT	GO:0050907~detection of chemical stimulus involved in sensory perception	4.0E-11	38	LOC107131158, LOC504567, LOC788693, LOC618675, LOC523060, LOC512627, LOC524702, LOC785683, LOC781264, LOC100298322, OR4E2, LOC616306, LOC785623, OR4D2, LOC100337063, OR4F15, OR4C6, LOC519294, OR4D5, OR10J1, LOC100140382, OR10J3, LOC516467, LOC786596, LOC618523, LOC785910, LOC785723, LOC785582, OR4C15, LOC509073, LOC785712, LOC512973, OR4C46, OR10K2, LOC788790, OR6K3, LOC517252, LOC784925
GOTERM_BP_DIRECT	GO:0007608~sensory perception of smell	1.6E-10	43	LOC784858, LOC508626, LOC100849008, LOC785277, LOC783518, LOC615810, LOC616517, LOC788287, OR2A5, LOC516409, LOC788675, LOC101902265, LOC100299372, LOC619021, LOC782475, OR2A12, LOC785565, OR2B11, LOC506486, LOC532100, OR2J3, LOC511103, LOC528373, LOC789031, OR6Y1, LOC616705, LOC100850909, LOC783311, LOC104969161, OR10A3, LOC522554, LOC100301320, OR13C3, LOC787500, OR2H1, OR10Z1, LOC787946, LOC78…
GOTERM_MF_DIRECT	GO:0004888~transmembrane signaling receptor activity	2.6E-10	41	FCAMR, LOC107131158, LOC504567, LOC788693, LOC618675, LOC523060, LOC512627, LOC524702, LOC785683, LOC781264, LOC100298322, OR4E2, TLR3, LOC616306, LOC785623, OR4D2, LOC100337063, OR4F15, OR4C6, LOC519294, OR4D5, OR10J1, LOC100140382, OR10J3, LOC516467, LOC786596, TLR5, LOC618523, LOC785910, LOC785723, LOC785582, OR4C15, LOC509073, LOC785712, LOC512973, OR4C46, OR10K2, LOC788790, OR6K3, LOC517252,…
GOTERM_MF_DIRECT	GO:0005549~odorant binding	3.2E-05	30	LOC788476, LOC100299084, LOC782555, LOC782792, LOC514057, LOC788573, LOC504623, LOC516940, OR5D13, LOC788874, OR8K1, LOC618660, LOC788554, LOC782152, LOC524985, OR14J1, LOC100336916, LOC787625, LOC100299725, LOC100140748, LOC788524, OR5B3, LOC523139, LOC532075, LOC520162, LOC789936, LOC526276, LOC519616, LOC785903, LOC788512
