# Supplementary material for: Genome-wide detection of signatures of selection in indicine and Brazilian locally adapted taurine cattle breeds using whole-genome re-sequencing data
Source: BMC Genomics. 2020 Sep 11;21:624. doi: 10.1186/s12864-020-07035-6 (PMC7488563; doi:10.1186/s12864-020-07035-6)
Supplement: Supplementary file 3 — Additional file 3. Gene Ontology (GO) terms and Kyoto Encyclopedia of Genes and Genomes (KEGG) pathways analysis enriched (p < 0.01) based on deleterious variants (SIFT score < 0.05) set of genes [file 12864_2020_7035_MOESM3_ESM.xlsx]

## Sheet: Planilha1
Additional file 3. Gene Ontology (GO) terms and Kyoto Encyclopedia of Genes and Genomes (KEGG) pathways analysis enriched (p<0.01) on DAVID tool based on deleterious variants (SIFT score < 0.05) set of genes
Category	Term	Benjamini	Count	Genes
GOTERM_BP_DIRECT	GO:0007186~G-protein coupled receptor signaling pathway	3.6E-97	567	PIK3R6, LOC100299084, LOC788572, LOC539468, LOC788573, OR2T33, LOC781758, LOC527450, OR2W1, LOC616658, LOC788552, LOC518442, LOC788554, LOC789504, LOC785565, LOC511753, ADGRE5, LOC618828, LOC538552, LOC787625, LOC618817, LOC785582, LOC100140748, LOC788587, LOC519492, LOC100300085, OR2L13, LOC787642, LOC107132626, LOC523389, LOC788583, OR2M5, LOC104972581, LOC508806, GPR161, LOC100295806, LOC78236…
GOTERM_CC_DIRECT	GO:0005886~plasma membrane	3.5E-46	1.192	LOC100299084, RALGAPA2, LOC788572, LOC539468, LOC788573, ALDH3A1, LOC782430, STX1A, OR2W1, LOC788552, LOC518442, LOC788554, AKAP5, LOC528807, RAP1GAP2, AFAP1L2, MPHOSPH8, ADCY7, CEP89, ADGRE5, PEAK1, CLDN23, OR6F1, BLVRB, LRPAP1, LOC788587, LTA4H, STK10, BFSP1, LOC107132626, LOC788583, OR2M5, LOC100336852, PACSIN3, TMEM184A, DAPP1, LOC508806, CRB1, AZGP1, PALLD, KATNB1, LOC782366, OR52B4, LOC5264…
GOTERM_BP_DIRECT	GO:0007608~sensory perception of smell	8.6E-40	171	LOC508626, LOC789766, LOC784858, LOC532291, LOC516274, LOC101904987, LOC516273, LOC100849008, LOC100299628, LOC614090, LOC783203, OR5V1, OR2T33, OR2A14, OR2W1, LOC787428, OR13C8, LOC616658, LOC785149, LOC100299372, LOC506549, OR2A12, LOC785565, OR2G3, LOC100850909, LOC522554, OR13C3, LOC782261, LOC618828, LOC787898, LOC510293, OR2H1, LOC789812, LOC789815, LOC526286, LOC100300085, OR2L13, OR2V2, L…
GOTERM_BP_DIRECT	GO:0050907~detection of chemical stimulus involved in sensory perception	1.3E-34	134	LOC785811, LOC788572, LOC526335, LOC523060, LOC781758, LOC524702, LOC781264, LOC530485, LOC527450, OR4D6, LOC781968, OR4E2, LOC511509, LOC519294, LOC618593, LOC515887, OR4D5, OR1G1, LOC504344, OR4N5, LOC781446, LOC538552, OR1E1, LOC618124, LOC785582, LOC509073, LOC618112, LOC512973, LOC526294, OR1Q1, OR4N2, LOC507383, LOC788587, OR10K2, LOC520835, OR6K2, OR12D3, LOC100300302, LOC508806, LOC619026…
GOTERM_CC_DIRECT	GO:0016021~integral component of membrane	3.2E-34	1.958	NDUFB5, LEPR, LOC788573, LOC104975794, ALDH3A1, STX1A, LRRN4CL, LOC788552, LOC788554, ADAM15, ADAM9, EVA1C, ADCY7, ABCA10, LRFN2, OXA1L, GALNT9, COX7A1, LOC788587, LRRC66, C18H19orf12, SLC25A13, LOC788583, MARC2, TMEM176B, CRB1, LOC508806, TMEM236, SORL1, MFSD14A, OR52B4, RTN2, RTN3, ABCG8, RTN4, PTPRS, SLC22A18, FAM210B, CHST11, MARVELD3, FNDC3A, LOC504888, CLMP, IMMT, LOC788524, FNDC3B, LOC1003…
GOTERM_MF_DIRECT	GO:0004888~transmembrane signaling receptor activity	3.3E-33	155	FCAMR, LOC785811, LOC788572, LOC526335, LOC523060, LOC781758, LOC524702, LOC530485, LOC527450, LOC781264, OR4D6, LOC781968, OR4E2, LOC511509, LOC519294, LOC618593, LOC515887, OR4D5, OR1G1, LOC504344, OR4N5, LOC781446, LOC538552, OR1E1, LOC618124, LOC785582, LOC509073, LOC618112, LOC512973, LOC526294, OR1Q1, OR4N2, LOC507383, LOC788587, OR10K2, LOC520835, OR6K2, OR12D3, LOC100300302, LGR4, PLA2R1,…
GOTERM_MF_DIRECT	GO:0005549~odorant binding	3.0E-29	138	LOC783205, OR5A1, LOC100299084, LOC538744, LOC788573, LOC504623, LOC104968576, LOC508392, LOC783210, LOC788552, LOC515090, LOC509369, LOC788554, LOC518442, LOC782678, OR5K1, LOC511753, LOC615009, LOC524985, OR13A1, LOC790274, LOC509323, OR9Q2, LOC787625, LOC618817, LOC510984, LOC785848, LOC100140748, LOC614143, LOC104969118, LOC100299808, LOC519492, OR5B3, LOC783884, LOC787642, LOC530175, LOC5260…
GOTERM_BP_DIRECT	GO:0050911~detection of chemical stimulus involved in sensory perception of smell	6.9E-10	45	LOC533983, LOC786149, LOC541022, LOC788626, LOC100301421, LOC100295806, OR7G2, LOC100298773, LOC787041, LOC100847281, LOC512948, LOC509641, LOC789504, LOC509510, OR7D4, LOC787665, LOC785624, LOC107131149, LOC513101, LOC516132, LOC521350, LOC786202, LOC512296, LOC788246, LOC510625, LOC787423, LOC100301104, LOC530825, LOC507378, OR7G3, LOC504888, OR7A5, LOC785946, LOC511678, LOC787574, OR7A17, LOC5…
GOTERM_BP_DIRECT	GO:0007165~signal transduction	2.4E-05	209	DARADD, CD48, OR51Q1, LOC515619, TGFBRAP1, LOC787584, RASSF8, AKAP5, LOC618173, LOC528807, UNC5D, GRK6, RASAL2, PDE11A, SNX27, LOC782941, RPS6KC1, UNC5B, OR52K1, APBB1IP, OR52M1, RASSF1, SIGIRR, ARHGAP21, CHRNG, ARHGAP18, OR52N2, PDE10A, OR52B4, LOC783446, LYVE1, LOC526412, NCOA5, SOX8, SH2B1, LOC526411, AKAP12, OR52E4, LOC527918, LOC511823, TRHDE, RREB1, ZNF516, PRKAB2, LOC782373, SRGAP1, CAP2, …

## Sheet: Planilha3
	EDARADD
	CD48
	OR51Q1
	LOC515619
	TGFBRAP1
	LOC787584
	RASSF8
	AKAP5
	LOC618173
	LOC528807
	UNC5D
	GRK6
	RASAL2
	PDE11A
	SNX27
	LOC782941
	RPS6KC1
	UNC5B
	OR52K1
	APBB1IP
	OR52M1
	RASSF1
	SIGIRR
	ARHGAP21
	CHRNG
	ARHGAP18
	OR52N2
	PDE10A
	OR52B4
	LOC783446
	LYVE1
	LOC526412
	NCOA5
	SOX8
	SH2B1
	LOC526411
	AKAP12
	OR52E4
	LOC527918
	LOC511823
	TRHDE
	RREB1
	ZNF516
	PRKAB2
	LOC782373
	SRGAP1
	CAP2
	DTHD1
	SPARCL1
	CHRNA5
	CTGF
	SYDE2
	LOC518464
	NDRG1
	LANCL1
	LOC516396
	LOC519071
	PARK2
	CHRNA6
	LOC518561
	TRAF6
	IQGAP3
	LOC783488
	LOC516414
	LOC532436
	CHRNA10
	PDPN
	SH3BP1
	UNC5CL
	RIN2
	LOC100299247
	TICAM1
	GUCY2C
	LOC100337265
	RASSF9
	LOC618010
	GAPVD1
	GABRR3
	ARHGAP39
	OR52I2
	LOC507428
	RIN1
	LOC788633
	LOC504551
	ARAP2
	ZNF536
	LOC783558
	TRIM13
	LOC618050
	RASSF7
	LOC107133172
	DLC1
	LOC506452
	RASSF6
	SARM1
	GAS6
	LOC783598
	LOC618075
	LOC789134
	LOC783597
	LOC510351
	LOC615276
	LOC521676
	INPP1
	OR51I1
	LOC617878
	RASSF3
	MAGI3
	LOC783616
	GRK1
	LOC784187
	LOC526621
	RTKN
	SAG
	OR56B4
	RASSF4
	LOC528515
	PKN1
	RHPN1
	CHRNB3
	LOC530994
	GRK4
	LOC530990
	OR52W1
	STARD13
	CSNK2B
	LOC783671
	LOC617417
	PLA2R1
	INPP5B
	INPP4B
	MYO10
	SLC39A12
	WISP1
	ARHGAP28
	OR51S1
	OR51F2
	OR52B2
	ANGPTL3
	LOC512399
	LOC505646
	OR51D1
	STOML3
	LOC511570
	LOC511569
	TRIM38
	ARHGAP27
	LOC782046
	OR52E8
	OR52K2
	FYB
	LOC508595
	LNPEP
	LOC523090
	LOC519176
	PDE6A
	LOC517799
	PDE5A
	PDE6B
	PDE1C
	TENM3
	SYDE1
	NDRG2
	TOM1L1
	LOC788263
	SRGAP3
	NRADD
	NDRG4
	LVRN
	OR52H1
	ARHGAP10
	PDE3B
	LOC783323
	OR52B6
	ARHGAP20
	PLEKHH3
	CAMK1
	PDE9A
	RPS6KL1
	IMPA2
	TRH
	ARHGAP24
	ARHGAP11A
	OR51E2
	LANCL2
	LOC788864
	LOC617817
	PDE4C
	LOC788872
	ANK3
	LOC787779
	ZNF831
	THBD
	LOC613909
	VOPP1
	SALL4
	UCN
	LOC787830
	ARHGAP22
	PLPPR4
	RADIL
	SRGAP2
	LOC524658
	ARHGAP12
	LOC531174
	HIVEP2
	PPP2R5C
	LOC507662
	OR51A7
