# Supplementary material for: Genome-wide detection of signatures of selection in indicine and Brazilian locally adapted taurine cattle breeds using whole-genome re-sequencing data
Source: BMC Genomics. 2020 Sep 11;21:624. doi: 10.1186/s12864-020-07035-6 (PMC7488563; doi:10.1186/s12864-020-07035-6)
Supplement: Supplementary file 5 — Additional file 5. Annotated candidate sweep regions for the within-population statistic retrieved from the top 1% of the empirical distribution generated by the DCMS statistic. [file 12864_2020_7035_MOESM5_ESM.xlsx]

## Sheet: Planilha1
Additional file 5. Annotated candidate sweep regions retrieved from the top 1% of the empirical distribution generated by the within-population DCMS statistic.
BTA	Start (bp)	End (bp)	DCMS score	Genes
1	4200000	4250000	19.66
1	6150000	6200000	21.97	BACH1
1	6250000	6300000	10.02
1	8300000	8350000	18.80
1	18150000	18200000	18.36
1	36350000	36400000	22.55
1	41600000	41650000	14.83	ARL6, EPHA6
1	42000000	42050000	8.89
1	50050000	50100000	12.82
1	51650000	51700000	9.89
1	59350000	59400000	10.46	TIGIT
1	59400000	59450000	29.94
1	60500000	60550000	10.03
1	69250000	69300000	36.23	KALRN
1	81800000	81850000	16.80
1	82900000	82950000	16.77	VPS8
1	82950000	83000000	11.97	VPS8
1	83000000	83050000	9.25
1	102000000	102050000	32.04
1	111450000	111500000	15.03
1	111600000	111650000	20.37
1	112250000	112300000	14.08	KCNAB1
1	120300000	120350000	15.84	CPB1
1	120650000	120700000	14.25
1	128150000	128200000	10.93	GRK7
1	129200000	129250000	28.05
1	149150000	149200000	20.75
1	149250000	149300000	13.25
1	153050000	153100000	12.73
2	4400000	4450000	20.06	SAP130
2	9500000	9550000	17.89
2	10200000	10250000	65.36
2	14600000	14650000	10.81	PPP1R1C
2	14700000	14750000	21.95	ITPRID2
2	16850000	16900000	8.71	CWC22
2	29500000	29550000	10.14
2	40600000	40650000	11.10
2	73200000	73250000	16.60
2	95050000	95100000	10.27
2	98300000	98350000	8.34	KANSL1L
2	101950000	102000000	26.76
2	102000000	102050000	14.30
2	103100000	103150000	27.79	VWC2L
2	103300000	103350000	22.62	BARD1
2	103600000	103650000	11.03	ABCA12
2	122950000	123000000	12.42	NKAIN1
3	2150000	2200000	15.02
3	4450000	4500000	20.41	PBX1
3	13700000	13750000	10.94	ETV3
3	13750000	13800000	13.70	ETV3, ETV3L
3	16250000	16300000	15.80	AQP10, ATP8B2
3	21500000	21550000	21.75	ANKRD34A, ANKRD34A, LIX1L
3	21550000	21600000	12.07	RBM8A, LIX1L, PEX11B, ITGA10, ANKRD35
3	23250000	23300000	12.39
3	23550000	23600000	13.28	REG4
3	37050000	37100000	12.84
3	37100000	37150000	15.75
3	37200000	37250000	29.24
3	41650000	41700000	8.84
3	42250000	42300000	9.04
3	44350000	44400000	34.87	PLPPR5
3	44400000	44450000	11.78	PLPPR5
3	44450000	44500000	13.28	PLPPR5
3	44500000	44550000	26.64
3	44550000	44600000	25.40
3	46600000	46650000	9.85
3	46650000	46700000	14.00
3	46700000	46750000	8.25
3	47150000	47200000	25.29
3	47200000	47250000	16.91
3	47700000	47750000	11.49
3	47950000	48000000	21.74
3	52150000	52200000	9.15	HFM1
3	55400000	55450000	9.19
3	87150000	87200000	9.63	FGGY
3	87200000	87250000	23.82	FGGY
3	87250000	87300000	14.70	FGGY
3	103450000	103500000	22.84
3	105500000	105550000	19.62
4	900000	950000	10.37
4	1600000	1650000	22.08
4	1950000	2000000	22.92
4	2950000	3000000	14.41
4	12200000	12250000	10.93	PPP1R9A
4	34150000	34200000	13.99
4	61600000	61650000	12.58
4	61650000	61700000	10.97
4	69500000	69550000	9.35
4	74050000	74100000	19.45
4	101550000	101600000	16.77	CHRM2
4	101600000	101650000	13.18
4	101750000	101800000	14.53	PTN
4	114700000	114750000	14.18	NUB1, WDR86
4	115150000	115200000	15.36
4	115200000	115250000	10.91	GALNTL5
4	115550000	115600000	15.05
4	116150000	116200000	11.73
4	116450000	116500000	19.99
4	116650000	116700000	8.54
4	116750000	116800000	9.06
5	800000	850000	9.19	TSPAN8
5	3700000	3750000	22.56
5	6650000	6700000	21.51
5	6700000	6750000	10.04
5	7150000	7200000	13.52
5	9450000	9500000	8.88	PPP1R12A
5	14550000	14600000	13.42	SLC6A15
5	14650000	14700000	13.35
5	36000000	36050000	19.94	NELL2
5	36150000	36200000	10.50	TMEM117
5	36700000	36750000	15.85	TMEM117
5	42900000	42950000	8.58	PTPRR
5	46400000	46450000	13.20
5	49950000	50000000	13.29	SRGAP1
5	55650000	55700000	16.93
5	61500000	61550000	15.34
5	61550000	61600000	16.18
5	65300000	65350000	19.76	ANO4
5	66400000	66450000	17.84
5	66450000	66500000	15.14
5	66500000	66550000	16.31	IGF1
5	66700000	66750000	12.94
5	66850000	66900000	10.62
5	66950000	67000000	11.90	PAH
5	67000000	67050000	11.99	PAH
5	67050000	67100000	17.30	ASCL1
5	67100000	67150000	37.08
5	104300000	104350000	11.87	TAPBPL, CD27, LTBR,
5	104350000	104400000	10.17	LTBR, SCNN1A
6	550000	600000	8.17
6	2200000	2250000	8.26
6	2550000	2600000	15.81
6	13600000	13650000	15.30
6	15100000	15150000	8.39
6	15450000	15500000	11.87
6	15600000	15650000	12.04
6	15750000	15800000	14.20
6	21650000	21700000	10.06
6	25500000	25550000	20.31
6	25750000	25800000	10.30
6	25850000	25900000	13.86	DDIT4L
6	37650000	37700000	9.74	PYURF, HERC5
6	46000000	46050000	24.80
6	55050000	55100000	10.59
6	55100000	55150000	15.09
6	64950000	65000000	16.50	GUF1, GNPDA2
6	70700000	70750000	9.27	LNX1
6	78050000	78100000	9.80
6	78100000	78150000	14.48
6	78150000	78200000	10.51
6	78200000	78250000	9.90
6	100250000	100300000	9.53
7	400000	450000	23.45	FLT4
7	8350000	8400000	16.53
7	8400000	8450000	9.84	CYP4F2
7	29000000	29050000	20.69
7	69450000	69500000	16.81
7	69500000	69550000	15.64
7	79250000	79300000	9.40
7	84250000	84300000	8.90	ATG10
7	84300000	84350000	9.08	ATG10
7	86800000	86850000	9.07
7	86850000	86900000	9.70
7	96600000	96650000	11.18
8	14050000	14100000	18.88
8	15800000	15850000	17.76
8	16250000	16300000	12.18	LINGO2
8	16700000	16750000	12.45	MOB3B
8	21450000	21500000	11.65
8	54750000	54800000	10.11
8	54800000	54850000	25.98
8	59250000	59300000	19.26
8	74100000	74150000	12.12
8	77350000	77400000	19.15	GALT, CCL27, CCL19, IL11RA
8	85700000	85750000	8.79	BICD2
8	104000000	104050000	26.07
9	2450000	2500000	16.12
9	5250000	5300000	12.47
9	10550000	10600000	15.68
9	24350000	24400000	13.41	RSPO3
9	24400000	24450000	9.47	RSPO3
9	24700000	24750000	14.27
9	43800000	43850000	12.93	QRSL1, RTN4IP1
9	45600000	45650000	16.65
9	45750000	45800000	31.48	HACE1
9	52000000	52050000	13.85
9	52050000	52100000	11.56
9	73000000	73050000	11.44
9	77150000	77200000	8.79	ARFGEF3
9	98650000	98700000	12.88	PRKN
9	98700000	98750000	9.35	PRKN
10	6200000	6250000	20.42
10	13150000	13200000	30.46	RF00582, DIS3L, TIPIN
10	13200000	13250000	15.16	RF00582, TIPIN, MAP2K1
10	13500000	13550000	9.01	SMAD6
10	19250000	19300000	9.99	ARIH1
10	33900000	33950000	15.77
10	35250000	35300000	19.15
10	38500000	38550000	16.88	CCNDBP1
10	41100000	41150000	33.63	EPB42
10	41150000	41200000	31.27
10	61900000	61950000	15.34	FBN1
10	61950000	62000000	8.32	FBN1
10	62000000	62050000	15.01	FBN1
10	69900000	69950000	15.60	EXOC5, AP5M1
10	69950000	70000000	13.26
10	74300000	74350000	16.10
10	76650000	76700000	8.66	SYNE2
10	81700000	81750000	12.76
10	82100000	82150000	11.09	SMOC1, SLC8A3
10	82200000	82250000	11.89	SLC8A3
10	82250000	82300000	9.04	SLC8A3
10	89500000	89550000	14.20	NGB, POMT2
10	99600000	99650000	10.77
10	99650000	99700000	19.87
10	103150000	103200000	16.41	TTC7B
10	103900000	103950000	10.13	CTDSPL2
11	1650000	1700000	9.17	NPHP1
11	22300000	22350000	9.57
11	26450000	26500000	13.46
11	40200000	40250000	9.96
11	44250000	44300000	39.70	SH3RF3
11	48350000	48400000	14.71	REEP1
11	53900000	53950000	11.66
11	66000000	66050000	8.52
11	69150000	69200000	12.71
11	72150000	72200000	9.75	FNDC4, GCKR, IFT172
11	72400000	72450000	8.79	ATRAID, SLC5A6, CAD
11	79400000	79450000	18.89
11	80850000	80900000	20.16
11	85750000	85800000	22.74
12	11100000	11150000	12.87	CNMD, SUGT1
12	11250000	11300000	29.11	ELF1
12	33050000	33100000	11.44
12	33100000	33150000	21.18	GPR12
12	33150000	33200000	12.44	WASF3
12	36900000	36950000	17.65	ATP12A
12	49850000	49900000	8.53
12	54150000	54200000	19.37
12	82500000	82550000	8.63
12	82550000	82600000	10.28
12	82650000	82700000	12.78
12	85450000	85500000	16.86
13	4400000	4450000	17.75
13	6300000	6350000	11.46
13	7600000	7650000	13.53	SEL1L2
13	11600000	11650000	9.23
13	23100000	23150000	26.97	MLLT10
13	29750000	29800000	27.98	CDNF, HSPA14
13	43900000	43950000	11.75	AKR1C3
13	43950000	44000000	13.67	AKR1C4
13	48250000	48300000	8.82	SHLD1
13	63000000	63050000	16.68	BPIFA2A
13	63100000	63150000	13.05
13	73350000	73400000	15.45	JPH2, OSER1
13	76200000	76250000	14.61
13	76300000	76350000	8.93	EYA2
13	77750000	77800000	16.05
13	78000000	78050000	12.48	STAU1
14	100000	150000	12.58
14	300000	350000	9.35
14	550000	600000	10.62
14	2600000	2650000	19.09	LY6E
14	2650000	2700000	11.91
14	4550000	4600000	13.25	TRAPPC9
14	15100000	15150000	13.32
14	22250000	22300000	21.25	SNTG1
14	25950000	26000000	12.10
14	26700000	26750000	8.50	TOX
14	28200000	28250000	11.34
14	28250000	28300000	14.68
14	29950000	30000000	12.64
14	31050000	31100000	8.33	CYP7B1
14	35650000	35700000	12.53	SLCO5A1
14	40500000	40550000	18.42
14	42350000	42400000	21.19
14	46050000	46100000	9.72
14	55000000	55050000	10.02
14	55300000	55350000	8.81
14	55350000	55400000	15.86
14	56150000	56200000	15.02
14	83400000	83450000	10.28	ENPP2
15	4200000	4250000	9.94
15	5300000	5350000	18.39
15	5450000	5500000	11.37
15	35250000	35300000	27.38	KCNC1, SERGEF
15	35300000	35350000	14.33	MYOD1, KCNC1
15	35350000	35400000	31.66
15	35400000	35450000	12.18	OTOG
15	36750000	36800000	20.28	SOX6
15	36800000	36850000	23.46	SOX6
15	42300000	42350000	20.54
15	43150000	43200000	9.17	SBF2
15	43200000	43250000	38.89	SBF2
15	49750000	49800000	19.21
15	49850000	49900000	9.64
15	54450000	54500000	28.78	P4HA3, PGM2L1
15	54500000	54550000	11.44	PGM2L1
15	61250000	61300000	8.40
15	62500000	62550000	15.64	DCDC1
15	63450000	63500000	9.90
15	64150000	64200000	29.23
15	64200000	64250000	13.30
15	64350000	64400000	10.87	QSER1
15	64400000	64450000	20.72	QSER1
15	66000000	66050000	9.98	EHF
15	66100000	66150000	21.32
15	81150000	81200000	19.05
15	81500000	81550000	8.72
15	81650000	81700000	16.79	LRRC55
15	81750000	81800000	21.37	TNKS1BP1
15	84700000	84750000	15.73
16	7000000	7050000	16.24
16	27300000	27350000	20.03	TLR5
16	27400000	27450000	9.75	SUSD4
16	38450000	38500000	9.13	KIFAP3
16	41050000	41100000	9.56
16	41350000	41400000	17.86
16	64350000	64400000	20.87	CACNA1E
17	4450000	4500000	18.14
17	4500000	4550000	12.11
17	7050000	7100000	12.86	LRBA
17	10550000	10600000	21.18	ARHGAP10
17	10650000	10700000	8.78
17	27150000	27200000	10.75
17	36150000	36200000	18.84
17	36200000	36250000	9.58
17	36300000	36350000	27.23
17	36500000	36550000	8.50
17	37550000	37600000	19.49
17	37600000	37650000	15.26
17	37650000	37700000	9.09
17	39250000	39300000	24.11
17	41450000	41500000	10.69
17	48100000	48150000	16.36
17	48150000	48200000	8.90
17	49250000	49300000	8.71	GLT1D1
17	66450000	66500000	16.84	CORO1C
17	68450000	68500000	18.81	TPST2
17	68550000	68600000	17.41
17	70500000	70550000	24.63
17	70750000	70800000	13.05	AP1B1
17	71150000	71200000	9.92	MTMR3
18	250000	300000	10.89
18	2600000	2650000	23.60	BCAR1
18	3350000	3400000	24.41	CNTNAP4
18	3500000	3550000	10.04	CNTNAP4
18	3650000	3700000	20.43
18	3800000	3850000	9.74
18	25350000	25400000	10.78
18	26050000	26100000	8.81	CSNK2A2, CFAP20
18	32950000	33000000	10.17
18	33100000	33150000	8.82
18	33150000	33200000	14.69
18	33450000	33500000	13.73
18	34700000	34750000	25.73	PDP2, RRAD, CDH16
18	37800000	37850000	15.07
18	38000000	38050000	18.36
18	44850000	44900000	11.89	LSM14A
18	60000000	60050000	15.67
18	61950000	62000000	9.52
19	2550000	2600000	9.13
19	12700000	12750000	15.21
19	12750000	12800000	15.19	APPBP2
19	18350000	18400000	9.26	ADAP2
19	18400000	18450000	26.39	TEFM, ATAD5
19	18500000	18550000	9.76	SUZ12
19	25050000	25100000	12.02	NCBP3
19	25500000	25550000	14.78	SPNS3
19	27550000	27600000	18.19	ACADVL, PHF23, GABARAP, ELP5, DLG4, DVL2, CTDNEP1
19	27600000	27650000	16.03	ELP5, CLDN7, SLC2A4, EIF5A, YBX2
19	50450000	50500000	23.66	TBCD
19	56100000	56150000	15.44	RNF157
19	62750000	62800000	9.47
20	5050000	5100000	11.29
20	9000000	9050000	16.54
20	13900000	13950000	14.67	PPWD1, TRIM23
20	13950000	14000000	8.64	PPWD1, CENPK
20	20500000	20550000	8.32	RAB3C
20	28700000	28750000	9.27	EMB
20	30000000	30050000	10.22
20	30050000	30100000	12.68
20	30100000	30150000	42.64
20	30200000	30250000	11.04
20	30250000	30300000	10.67
20	30300000	30350000	13.31
20	30350000	30400000	16.20
20	30400000	30450000	12.36
20	30450000	30500000	28.29
20	31400000	31450000	15.54	CCL28
20	32300000	32350000	14.33
20	33850000	33900000	10.92
20	34000000	34050000	10.85
20	34050000	34100000	25.35
20	34100000	34150000	27.26
20	34150000	34200000	21.60
20	47450000	47500000	14.71
20	60100000	60150000	10.26
20	66350000	66400000	11.39
20	67150000	67200000	27.20
20	67200000	67250000	25.83
20	67250000	67300000	18.81
20	71100000	71150000	8.66	LPCAT1
21	1650000	1700000	9.28
21	2150000	2200000	34.67
21	6550000	6600000	10.54	ADAMTS17
21	12350000	12400000	13.06
21	12450000	12500000	12.68
21	33300000	33350000	11.28
21	33350000	33400000	9.11
21	33450000	33500000	10.44
21	36550000	36600000	18.12
21	40750000	40800000	24.71
21	55250000	55300000	15.88	TOGARAM1, PRPF39
21	56700000	56750000	14.84
21	61050000	61100000	12.57
21	61450000	61500000	8.90
21	61750000	61800000	14.16
21	63000000	63050000	15.35	PAPOLA
21	63250000	63300000	13.97	VRK1
21	65600000	65650000	9.67
21	65750000	65800000	14.43
21	65800000	65850000	12.52	BCL11B
22	500000	550000	15.58	VOPP1
22	14950000	15000000	23.73
22	47750000	47800000	10.07	CACNA1D
22	48650000	48700000	8.27	ITIH1, NEK4
23	4500000	4550000	8.56	BMP5
23	13100000	13150000	23.89
23	13200000	13250000	17.34
23	13250000	13300000	11.65
23	13300000	13350000	13.39
23	13350000	13400000	9.44
23	13400000	13450000	12.61
23	13450000	13500000	11.26
23	19550000	19600000	17.90	RCAN2
23	19600000	19650000	18.87	RCAN2
23	19650000	19700000	22.48	RCAN2
23	20000000	20050000	15.90	MEP1A
23	20100000	20150000	14.75	ADGRF5
23	20300000	20350000	17.75
23	20350000	20400000	9.69
23	20450000	20500000	8.30	TNFRSF21
23	38750000	38800000	12.40
23	38800000	38850000	10.81
23	38900000	38950000	13.31
23	38950000	39000000	11.07	RNF144B
23	48750000	48800000	9.42	F13A1
24	19750000	19800000	31.62
24	34700000	34750000	8.83
24	50650000	50700000	11.83	MAPK4
25	2300000	2350000	8.81	SRRM2, FLYWCH2
25	6250000	6300000	12.42
25	20500000	20550000	14.97
25	20550000	20600000	8.50
25	22950000	23000000	10.50	LCMT1
25	23000000	23050000	12.55	LCMT1
26	500000	550000	8.99	PCDH15
26	5150000	5200000	10.04
26	7850000	7900000	13.22	PRKG1
26	17900000	17950000	17.27
26	22400000	22450000	12.23	KCNIP2, OGA, ARMH3
26	29400000	29450000	9.89
26	29750000	29800000	22.70
26	32500000	32550000	27.19
26	32600000	32650000	8.35
26	48900000	48950000	17.67
26	49300000	49350000	30.79
26	50100000	50150000	34.59
26	50150000	50200000	8.28
26	50200000	50250000	13.02
27	50000	100000	9.77	CLN8
27	2400000	2450000	27.13
27	15300000	15350000	18.89	FAM149A, CYP4V2, KLKB1
27	15350000	15400000	12.52	F11
27	15400000	15450000	14.04	MTNR1A
27	15450000	15500000	20.48	MTNR1A, FAT1
27	19100000	19150000	13.56
27	19350000	19400000	10.32
27	37250000	37300000	9.12	RNF170, HOOK3
27	37550000	37600000	9.61
27	40050000	40100000	13.88	TOP2B
27	43450000	43500000	17.19
28	4600000	4650000	8.85
28	7850000	7900000	15.23
28	11400000	11450000	10.37
28	20950000	21000000	8.28
28	21000000	21050000	8.44
28	21200000	21250000	9.03
28	27300000	27350000	13.55
28	27350000	27400000	16.08
28	34350000	34400000	14.41
28	43900000	43950000	12.76
29	550000	600000	19.41	PANX1
29	4400000	4450000	23.07
29	5450000	5500000	11.53
29	5550000	5600000	11.40
29	6400000	6450000	34.08	TYR
29	39850000	39900000	17.82	PAG9
BTA = Bos taurus autosome
