# Supplementary material for: Genome-wide detection of signatures of selection in indicine and Brazilian locally adapted taurine cattle breeds using whole-genome re-sequencing data
Source: BMC Genomics. 2020 Sep 11;21:624. doi: 10.1186/s12864-020-07035-6 (PMC7488563; doi:10.1186/s12864-020-07035-6)
Supplement: Supplementary file 6 — Additional file 6. Annotated candidate sweep regions for the cross-population statistic retrieved from the top 1% of the empirical distribution generated by the DCMS statistic. [file 12864_2020_7035_MOESM6_ESM.xlsx]

## Sheet: Planilha1
Additional file 6. Annotated candidate sweep regions retrieved from the top 1% of the empirical distribution generated by the cross-population DCMS statistic.
BTA	Start (bp)	End (bp)	DCMS score	Genes
1	5650000	5700000	12.97
1	12250000	12300000	20.97
1	13650000	13700000	15.18
1	46350000	46400000	13.90	PCNP
1	46600000	46650000	14.79
1	49350000	49400000	16.13
1	54200000	54250000	13.56	MORC1
1	55700000	55750000	13.85
1	66950000	67000000	16.27	EAF2
1	70050000	70100000	14.66	HEG1
1	104600000	104650000	13.50
1	116750000	116800000	12.75
1	122400000	122450000	25.27
1	122450000	122500000	23.62
1	134350000	134400000	18.75	PPP2R3A
1	134550000	134600000	13.58
1	134900000	134950000	12.95
1	134950000	135000000	15.15
1	136300000	136350000	18.13
1	136350000	136400000	24.10
1	136400000	136450000	19.24	SLCO2A1
1	136450000	136500000	17.94
1	136750000	136800000	17.42
1	138250000	138300000	14.00	DNAJC13
1	150300000	150350000	13.45	MORC3
2	450000	500000	12.79	OCA2
2	5250000	5300000	13.71	CYP27C1
2	36050000	36100000	16.20	RBMS1
2	36100000	36150000	21.50
2	125300000	125350000	13.44	GMEB1, YTHDF2
3	6450000	6500000	19.44
3	6800000	6850000	18.27	DDR2
3	8200000	8250000	23.46	MPZ, SDHC, PCP4L1
3	8250000	8300000	19.64	NR1I3, TOMM40L
3	40250000	40300000	15.38
3	52550000	52600000	16.20
3	52600000	52650000	17.44
3	53200000	53250000	12.86
3	58650000	58700000	14.42	CYR61
3	64100000	64150000	14.66
3	64150000	64200000	12.79
3	64450000	64500000	16.66
3	64500000	64550000	13.31
3	64800000	64850000	14.79
3	64850000	64900000	15.86
3	68200000	68250000	13.72
3	68850000	68900000	13.19
3	69400000	69450000	17.62
3	69450000	69500000	14.42
3	73350000	73400000	15.76
3	77250000	77300000	18.16
3	81350000	81400000	13.09
3	81400000	81450000	17.50
3	81450000	81500000	14.35
3	81600000	81650000	24.92	UBE2U
3	81650000	81700000	20.80	ROR1
3	81700000	81750000	21.86
3	81750000	81800000	21.71
3	81800000	81850000	25.79
3	81850000	81900000	20.19
3	81900000	81950000	21.09
3	81950000	82000000	26.43
3	82050000	82100000	19.70
3	82350000	82400000	19.51	EFCAB7, ITGB3BP
3	82400000	82450000	19.78
3	82450000	82500000	27.87	ALG6
3	87900000	87950000	12.64	MYSM1
3	87950000	88000000	13.52
3	96150000	96200000	13.74	FAF1
4	13750000	13800000	15.23
4	17050000	17100000	13.80	GLCCI1
4	17100000	17150000	17.62
4	17150000	17200000	19.12	ICA1
4	17200000	17250000	17.36
4	17250000	17300000	16.30
4	17300000	17350000	23.93
4	17350000	17400000	16.27
4	18000000	18050000	14.89
4	30100000	30150000	17.37
4	30150000	30200000	15.23
4	41850000	41900000	14.28
4	42500000	42550000	14.69
4	62450000	62500000	14.06	DPY19L1
4	62600000	62650000	12.76	NPSR1
4	101050000	101100000	14.61
4	101600000	101650000	15.02
4	102800000	102850000	14.22
4	102850000	102900000	14.08
4	111000000	111050000	15.51
4	113750000	113800000	15.32	GIMAP7
4	117050000	117100000	13.30
4	117250000	117300000	18.02
4	117300000	117350000	15.84
4	117350000	117400000	26.19
4	117400000	117450000	26.08
4	117450000	117500000	16.18
5	3700000	3750000	13.11
5	4100000	4150000	21.18
5	10100000	10150000	15.49	PTPRQ
5	11350000	11400000	13.35
5	11950000	12000000	15.37	METTL25
5	12100000	12150000	22.30
5	12200000	12250000	13.13
5	12250000	12300000	17.32
5	12700000	12750000	12.67
5	12900000	12950000	13.55
5	17150000	17200000	13.87
5	31800000	31850000	17.75
5	36850000	36900000	12.83	TWF1, IRAK4
5	38750000	38800000	13.04	YAF2, GXYLT1
5	40800000	40850000	17.40	LRRK2
5	40850000	40900000	16.39
5	40900000	40950000	20.63
5	40950000	41000000	13.00
5	68400000	68450000	14.03	CHST11
5	72750000	72800000	13.41	LARGE1
5	72800000	72850000	21.95
5	72900000	72950000	16.34
5	74750000	74800000	13.29
5	74800000	74850000	12.84
5	86200000	86250000	14.98
5	106950000	107000000	14.75	TSPAN11
5	113150000	113200000	14.93	POLR3H, CSDC2, PMM1
5	113200000	113250000	15.95	DESI1, XRCC6
5	118650000	118700000	13.48
5	119050000	119100000	17.08
5	119100000	119150000	13.82
5	120850000	120900000	16.93	BRD1
5	120900000	120950000	13.73	CRELD2, ALG12
5	120950000	121000000	13.10	PIM3, IL17REL
6	1650000	1700000	13.17
6	1700000	1750000	12.66
6	6200000	6250000	14.21
6	9550000	9600000	16.07
6	16550000	16600000	15.36
6	16700000	16750000	14.06	GAR1, LRIT3, RRH
6	17150000	17200000	13.68
6	17550000	17600000	18.02	COL25A1
6	17600000	17650000	12.80
6	22750000	22800000	12.84
6	23050000	23100000	13.22	SLC9B2, BDH2
6	24100000	24150000	13.85
6	24150000	24200000	13.33
6	38150000	38200000	15.33
6	60350000	60400000	13.98
6	70150000	70200000	13.63	RASL11B, SCFD2
6	70350000	70400000	14.92
6	70550000	70600000	12.91	FIP1L1
6	70600000	70650000	12.99
6	76000000	76050000	12.97
6	78000000	78050000	15.58
6	91850000	91900000	16.09
6	95000000	95050000	12.81	FRAS1
6	102500000	102550000	12.73	ARHGAP24
6	102650000	102700000	17.25	MAPK10
7	22400000	22450000	13.30	TIMM13, LMNB2, GADD45B
7	25650000	25700000	16.90	ADAMTS19
7	25700000	25750000	20.64
7	26050000	26100000	14.64
7	26200000	26250000	18.95	SLC27A6
7	26300000	26350000	14.51
7	26350000	26400000	12.90
7	29050000	29100000	16.01
7	57050000	57100000	12.97
7	58200000	58250000	13.36
7	84500000	84550000	16.71	RPS23, ATG10
7	84550000	84600000	19.10
7	84700000	84750000	16.02
7	85500000	85550000	13.23	XRCC4
7	85550000	85600000	15.76
7	86500000	86550000	13.48	EDIL3
7	86550000	86600000	12.93
7	86650000	86700000	14.12
7	86700000	86750000	14.76
7	87550000	87600000	12.73
7	87600000	87650000	13.78
8	600000	650000	15.53	PALLD
8	15400000	15450000	13.91
8	32600000	32650000	17.24
8	55400000	55450000	14.74
8	57350000	57400000	12.80
8	58750000	58800000	12.93
8	75050000	75100000	18.53	DPYSL2
9	23800000	23850000	12.84	SNAP91
9	23900000	23950000	12.96
9	28850000	28900000	14.64	PKIB
9	43150000	43200000	13.66	PDSS2
9	43200000	43250000	20.89
9	43250000	43300000	14.23
9	51150000	51200000	13.19	FAXC
9	68050000	68100000	20.29
9	98600000	98650000	16.00	PRKN
9	98650000	98700000	13.80
10	6250000	6300000	14.36
10	19550000	19600000	16.75
10	25000000	25050000	12.65	TRAV17
10	27150000	27200000	15.64
10	27800000	27850000	17.43
10	30750000	30800000	14.85
10	30800000	30850000	13.56
10	34550000	34600000	13.22
10	38600000	38650000	15.26
10	38650000	38700000	13.31
10	82700000	82750000	16.55	MAP3K9
10	84350000	84400000	13.05	RGS6
10	85750000	85800000	15.02	ENTPD5, BBOF1
10	87600000	87650000	16.45	WDR36
10	87650000	87700000	13.53
10	87700000	87750000	18.21
10	87750000	87800000	21.74
10	87800000	87850000	14.63
10	102900000	102950000	14.92	PSMC1, NRDE2
11	50000	100000	14.06
11	100000	150000	20.90
11	650000	700000	13.61
11	1000000	1050000	31.24
11	1750000	1800000	13.78	MALL
11	2500000	2550000	13.42	ARID5A
11	4400000	4450000	21.25	TXNDC9
11	8100000	8150000	12.69
11	10000000	10050000	28.86	M1AP
11	17100000	17150000	13.77
11	17300000	17350000	17.78
11	17350000	17400000	17.04
11	17450000	17500000	14.33
11	17950000	18000000	14.64
11	19600000	19650000	19.31	EIF2AK2, SULT6B1
11	19650000	19700000	20.71	NDUFAF7, CEBPZ
11	19700000	19750000	23.65	PRKD3
11	19750000	19800000	22.09
11	19800000	19850000	16.22	QPCT
11	19850000	19900000	17.79
11	19900000	19950000	29.66
11	19950000	20000000	22.92
11	21750000	21800000	12.94	MAP4K3
11	22100000	22150000	15.59	THUMPD2
11	22150000	22200000	14.82
11	22200000	22250000	21.54
11	22250000	22300000	23.53
11	22300000	22350000	15.41
11	22350000	22400000	18.56
11	22400000	22450000	16.58	SLC8A1
11	22450000	22500000	21.04
11	22600000	22650000	18.15
11	22650000	22700000	13.27
11	22700000	22750000	13.39
11	22750000	22800000	13.91
11	23050000	23100000	16.46
11	23100000	23150000	18.68
11	26950000	27000000	18.37	CAMKMT
11	40500000	40550000	14.41	VRK2
11	44050000	44100000	16.06
11	44700000	44750000	13.23	SULT1C2, SULT1C4, GCC2
11	44750000	44800000	16.82	SULT1C3
11	44800000	44850000	19.54
11	44850000	44900000	20.25	SLC5A7
11	44900000	44950000	14.63
11	47300000	47350000	13.81	EIF2AK3
11	47350000	47400000	20.41
11	53900000	53950000	13.97
11	64950000	65000000	12.92
11	66500000	66550000	12.87	WDR92
11	67250000	67300000	13.24	GKN3P, GKN2, GKN1
11	67450000	67500000	13.36	ANTXR1
11	67700000	67750000	16.02	GFPT1
11	67750000	67800000	13.58	NFU1
11	68550000	68600000	15.07	PCYOX1
11	69450000	69500000	14.31
11	69650000	69700000	13.72	YPEL5
11	78850000	78900000	12.79	LAPTM4A, MATN3
11	81050000	81100000	15.52	SMC6, VSNL1
11	81100000	81150000	15.71
11	85650000	85700000	12.90
11	93150000	93200000	14.98
11	93250000	93300000	13.61
11	93350000	93400000	15.18
11	98050000	98100000	16.99	GARNL3
11	98600000	98650000	16.52	PIP5KL1, DPM2, FAM102A
11	98650000	98700000	14.77
12	3500000	3550000	14.15
12	10950000	11000000	19.84
12	11050000	11100000	13.05	CNMD
12	37550000	37600000	13.50
12	52200000	52250000	16.17
13	12100000	12150000	14.36
13	14650000	14700000	16.14
13	20100000	20150000	12.79
13	63750000	63800000	15.63
13	78450000	78500000	13.09	B4GALT5
14	2700000	2750000	13.46	GML
14	2800000	2850000	17.56	LYNX1, LYPD2, SLURP1, THEM6, LY6D
14	3000000	3050000	13.02	ADGRB1
14	3150000	3200000	27.46	TSNARE1
14	4600000	4650000	14.52	TRAPPC9, KCNK9
14	4700000	4750000	12.64
14	20400000	20450000	14.17
14	23250000	23300000	14.83	NPBWR1
14	27750000	27800000	13.73
14	27900000	27950000	13.58	RAB2A
14	28100000	28150000	16.80	CHD7
14	30050000	30100000	15.81
14	30100000	30150000	13.35
14	30150000	30200000	12.87
14	30200000	30250000	15.39
14	30300000	30350000	13.57
14	30350000	30400000	14.08
14	30450000	30500000	15.13
14	31450000	31500000	14.21
14	31500000	31550000	14.41
14	35850000	35900000	13.03	PRDM14
14	37600000	37650000	12.89
14	37650000	37700000	18.82
14	37700000	37750000	23.71	TRPA1
14	37750000	37800000	27.19
14	37800000	37850000	17.77
14	37850000	37900000	20.91
14	38000000	38050000	15.05	KCNB2
14	38400000	38450000	19.19
14	38450000	38500000	15.95
14	38500000	38550000	17.29	TERF1
14	38550000	38600000	18.82	SBSPON
14	38600000	38650000	21.94
14	38650000	38700000	13.11
14	38700000	38750000	18.39	RPL7, RDH10
14	39000000	39050000	15.76
14	39150000	39200000	13.35
14	39200000	39250000	17.18	UBE2W
14	44250000	44300000	14.53
14	46250000	46300000	14.78
14	46300000	46350000	22.48	PAG1
14	46350000	46400000	13.71
14	52900000	52950000	13.99	CSMD3
14	52950000	53000000	13.22
14	55550000	55600000	13.90
14	56500000	56550000	15.81
14	75000000	75050000	13.27
14	84250000	84300000	13.94	SNTB1
15	5650000	5700000	15.86	THAP12
15	8400000	8450000	14.80
15	10150000	10200000	13.32
15	10900000	10950000	12.85
15	27100000	27150000	16.52
15	27150000	27200000	12.81
15	27200000	27250000	15.44
15	27250000	27300000	13.23
15	27300000	27350000	13.38
15	32150000	32200000	13.54
15	56500000	56550000	14.12
15	66300000	66350000	13.04	PDHX
15	66400000	66450000	13.21
15	83750000	83800000	13.62
15	83900000	83950000	23.53
15	83950000	84000000	28.49	OR5A1, OR4D6
16	950000	1000000	12.91
16	9250000	9300000	16.05
16	9300000	9350000	19.05
16	9700000	9750000	14.74
16	9750000	9800000	14.56
16	12450000	12500000	16.83
16	25600000	25650000	12.75
16	43000000	43050000	14.70	DISP3
16	44000000	44050000	15.04	DFFA, CORT, CENPS, PGD
16	45000000	45050000	13.59	SPSB1
16	81400000	81450000	16.16	KIF21B
17	1050000	1100000	12.83
17	1100000	1150000	16.03
17	1300000	1350000	15.56
17	4900000	4950000	16.69
17	10150000	10200000	15.54	NR3C2, ARHGAP10
17	10500000	10550000	13.19
17	11100000	11150000	13.77
17	11150000	11200000	13.76
17	11650000	11700000	13.42	TTC29
17	12550000	12600000	14.62
17	12950000	13000000	22.42	SMAD1
17	17750000	17800000	14.70
17	31950000	32000000	19.77
17	39950000	40000000	14.50
17	48950000	49000000	15.04
18	5250000	5300000	16.42	CLEC3A, WWOX
18	34350000	34400000	15.05	BEAN1, TK2, CKLF
18	35550000	35600000	13.35	DPEP3, SLC12A4, DPEP2
18	44950000	45000000	13.21	GPI, KIAA0355
18	49000000	49050000	14.10
18	52450000	52500000	14.68
18	53500000	53550000	13.28	FOSB, RTN2, PPM1N, VASP, OPA3
19	500000	550000	15.95
19	14700000	14750000	13.76
19	59100000	59150000	20.48
19	59150000	59200000	15.40
20	15000000	15050000	14.49
20	33400000	33450000	14.35	C6
20	38000000	38050000	15.55	NADK2, RANBP3L
20	69150000	69200000	15.66
21	200000	250000	12.97
21	7650000	7700000	14.42	TTC23
21	8450000	8500000	13.61
21	18350000	18400000	15.68
21	24700000	24750000	14.10	ADAMTSL3
21	24750000	24800000	16.44
21	24800000	24850000	15.10
21	24850000	24900000	15.93
21	29950000	30000000	12.97
21	30750000	30800000	15.61	OTUD7A
21	34300000	34350000	17.10	CYP1A2, CYP1A1
21	34950000	35000000	14.24	ISLR2, PML
21	35200000	35250000	15.02
21	35250000	35300000	14.77	GZMB
21	35550000	35600000	14.89	STXBP6
21	36850000	36900000	17.34
21	37350000	37400000	13.91
21	37400000	37450000	16.53
21	38850000	38900000	12.96
21	46050000	46100000	17.56	NFKBIA
21	61200000	61250000	15.16
21	62150000	62200000	27.42
21	62300000	62350000	21.83
21	62800000	62850000	21.80	ATG2B
21	62850000	62900000	27.27	GSKIP, AK7
21	68950000	69000000	13.71	RCOR1
23	2250000	2300000	14.25
23	8750000	8800000	21.30	UHRF1BP1
23	8800000	8850000	24.96	TAF11, ANKS1A
23	14500000	14550000	17.03
23	14550000	14600000	16.47
23	14600000	14650000	17.46
23	14750000	14800000	19.68
23	14800000	14850000	17.17
23	14850000	14900000	16.03
23	19100000	19150000	13.20
23	22500000	22550000	14.57
23	22600000	22650000	19.98
23	22650000	22700000	18.54
23	22700000	22750000	14.02
23	22750000	22800000	12.94
23	30450000	30500000	13.22
23	32100000	32150000	13.11	CARMIL1
23	50150000	50200000	14.83
23	50200000	50250000	17.09	SLC22A23
23	50750000	50800000	13.21	MYLK4
24	3600000	3650000	14.02
24	28300000	28350000	23.39
24	28400000	28450000	16.81
24	31650000	31700000	14.47
24	31700000	31750000	13.13
24	34800000	34850000	16.64	MIB1
24	34850000	34900000	16.39
24	35950000	36000000	13.03	ENOSF1, YES1
24	36050000	36100000	13.18
24	36100000	36150000	12.86	ADCYAP1
24	54950000	55000000	12.99
25	1250000	1300000	14.06	CRAMP1, JPT2
25	1300000	1350000	12.70	NME3, MAPK8IP3
25	12900000	12950000	19.30	ERCC4
25	12950000	13000000	16.97
25	13200000	13250000	13.88	MRTFB
25	13250000	13300000	13.13
25	19050000	19100000	13.32	DNAH3
25	24600000	24650000	19.85
25	24650000	24700000	19.72
25	24700000	24750000	14.79
25	24750000	24800000	15.61
25	24800000	24850000	12.91
25	33700000	33750000	12.87	LAT2, EIF4H
25	33750000	33800000	17.38	LIMK1, ELN
25	37200000	37250000	14.43	CYP3A5
26	3350000	3400000	18.47
26	3400000	3450000	38.40
26	28400000	28450000	15.12
26	33450000	33500000	12.98
26	33700000	33750000	15.62
26	33950000	34000000	28.33
26	34050000	34100000	23.14
26	34100000	34150000	19.76
26	34600000	34650000	13.60	NHLRC2
26	35600000	35650000	12.84	FAM160B1
26	39450000	39500000	14.63
26	41150000	41200000	14.20
27	6300000	6350000	14.98	GPM6A
27	8450000	8500000	13.08
27	16800000	16850000	15.04
27	21150000	21200000	15.50
27	22450000	22500000	13.83
27	41250000	41300000	13.10
27	42650000	42700000	14.15
27	42700000	42750000	13.98
27	42750000	42800000	13.82
27	43050000	43100000	13.85
27	44350000	44400000	13.20
27	44600000	44650000	12.65
27	44850000	44900000	17.51
27	44900000	44950000	12.90
27	44950000	45000000	13.05
28	23300000	23350000	13.08	CTNNA3
28	29450000	29500000	14.74	DNAJC9, FAM149B1
28	29550000	29600000	17.17	MSS51, ANXA7
28	29600000	29650000	22.27	USP54, PPP3CB
28	29650000	29700000	15.06
28	29800000	29850000	16.15	SYNPO2L, SEC24C, FUT11
28	29850000	29900000	15.40	NDST2, CAMK2G
28	35500000	35550000	17.71
29	7550000	7600000	14.11	RAB38
29	27100000	27150000	15.75
BTA = Bos taurus autosome
