# Supplementary material for: Genome-wide detection of signatures of selection in indicine and Brazilian locally adapted taurine cattle breeds using whole-genome re-sequencing data
Source: BMC Genomics. 2020 Sep 11;21:624. doi: 10.1186/s12864-020-07035-6 (PMC7488563; doi:10.1186/s12864-020-07035-6)
Supplement: Supplementary file 7 — Additional file 7. Runs of homozygosity (ROH) hotspots for Gir (GIR), Caracu Caldeano (CAR), Crioulo Lageano (CRL), and Pantaneiro (PAN) cattle breeds. [file 12864_2020_7035_MOESM7_ESM.xlsx]

## Sheet: Planilha1
Additional file 7. Runs of homozygosity (ROH) hotspots for Gir (GIR), Caracu Caldeano (CAR), Crioulo Lageano (CRL), and Pantaneiro (PAN) cattle breeds.
Breed	BTA	Start (bp)	End (bp)	Length (bp)	n*
GIR	1	8009125	8161172	152047	7
GIR	1	8161173	8161316	143	6
GIR	1	8161317	8351676	190359	7
GIR	1	8351677	8351753	76	6
GIR	1	8351754	8523590	171836	7
GIR	5	47981719	48094216	112497	6
GIR	7	51862717	52407969	545252	6
GIR	7	52407970	52610293	202323	7
GIR	11	11810949	11810958	9	6
GIR	11	11810959	11818746	7787	7
GIR	11	11818747	12386367	567620	8
GIR	11	12386368	12386770	402	6
GIR	11	61381295	61540581	159286	6
GIR	12	28859813	29230533	370720	8
GIR	12	29230534	29438853	208319	7
GIR	13	50334994	50712729	377735	7
GIR	13	50712730	50999757	287027	8
GIR	13	50999758	50999908	150	7
GIR	13	50999909	51008138	8229	8
GIR	13	51008139	51233528	225389	7
GIR	13	51233529	51233569	40	6
GIR	13	51233570	51542914	309344	7
GIR	13	51550903	51579041	28138	7
GIR	13	51579042	51811696	232654	6
GIR	15	40143056	40339106	196050	6
GIR	18	14030008	14030892	884	6
GIR	18	14030893	14042615	11722	7
GIR	18	14042616	14547319	504703	8
GIR	18	14547320	14562105	14785	7
GIR	18	14562106	14669281	107175	6
GIR	21	39765789	40280058	514269	7
GIR	22	23981119	24153382	172263	6
GIR	25	35817478	36090255	272777	6
GIR	25	36090547	36264728	174181	6
CAR	1	31196696	31766947	570251	6
CAR	1	31767052	31819565	52513	6
CAR	1	31819591	31890922	71331	6
CAR	1	40145004	40354391	209387	6
CAR	1	40397295	40554725	157430	6
CAR	1	40842012	40859667	17655	6
CAR	1	40859668	41041955	182287	7
CAR	1	41041956	41214884	172928	6
CAR	1	41372977	41438665	65688	6
CAR	1	41438791	41926758	487967	6
CAR	1	42531526	43080442	548916	6
CAR	1	65445527	65775494	329967	6
CAR	1	107715631	107762628	46997	6
CAR	1	112007588	112894640	887052	6
CAR	1	112896656	113258608	361952	7
CAR	1	113258609	113258810	201	6
CAR	1	113258811	113411032	152221	7
CAR	1	114378068	114398377	20309	7
CAR	1	114398378	114573918	175540	6
CAR	1	114574168	114624249	50081	6
CAR	1	127003536	127048180	44644	6
CAR	1	131272996	131779541	506545	6
CAR	1	139370703	139989186	618483	6
CAR	2	2005842	2184901	179059	6
CAR	2	122146022	122155885	9863	6
CAR	2	122155886	122179878	23992	8
CAR	2	122179879	122181649	1770	9
CAR	2	122181650	122181755	105	10
CAR	2	122181756	122261385	79629	11
CAR	2	122261386	122261588	202	10
CAR	2	122261589	122679462	417873	11
CAR	2	122679463	122684312	4849	10
CAR	2	122684313	122700477	16164	9
CAR	2	122700478	122717442	16964	8
CAR	2	122717443	122794571	77128	7
CAR	2	122794572	122822417	27845	6
CAR	3	37395143	37451695	56552	6
CAR	3	37451754	37553730	101976	6
CAR	3	38872099	39545921	673822	6
CAR	3	39908304	40053907	145603	6
CAR	3	72570558	73011972	441414	6
CAR	3	75342655	75477285	134630	6
CAR	3	75637207	75973113	335906	6
CAR	3	76987264	77188457	201193	6
CAR	3	77188792	77488414	299622	6
CAR	3	96794337	96798358	4021	6
CAR	4	82720483	83209388	488905	6
CAR	4	83684877	83699651	14774	6
CAR	4	83699652	84205537	505885	7
CAR	4	84205538	84206754	1216	6
CAR	5	19599748	19777874	178126	6
CAR	5	19813150	20040300	227150	6
CAR	5	24533038	24533237	199	6
CAR	5	24533238	24797751	264513	7
CAR	5	24797752	25311116	513364	8
CAR	5	25311117	25372627	61510	6
CAR	5	25547304	25559218	11914	6
CAR	5	25559219	25559281	62	7
CAR	5	25559282	26568749	1009467	6
CAR	5	26570526	26964250	393724	6
CAR	5	30155125	30768544	613419	7
CAR	5	30768545	31010198	241653	8
CAR	5	31764550	32531884	767334	8
CAR	5	32531885	32532083	198	6
CAR	5	34093535	34156848	63313	6
CAR	5	34156849	34347247	190398	7
CAR	5	38226162	38761636	535474	9
CAR	5	38761637	38761745	108	8
CAR	6	33367500	33814384	446884	7
CAR	6	33814385	33825533	11148	6
CAR	7	20828563	21299326	470763	6
CAR	7	50817400	50976273	158873	6
CAR	7	50976304	50992075	15771	6
CAR	7	50992076	51121550	129474	7
CAR	7	51121551	51121584	33	6
CAR	7	51121585	51245385	123800	7
CAR	7	51245386	51519790	274404	6
CAR	7	51601408	51858394	256986	6
CAR	7	51859274	51862716	3442	6
CAR	7	51862717	52421216	558499	7
CAR	7	56530662	56796839	266177	6
CAR	7	56797041	56870746	73705	6
CAR	7	56870747	56924413	53666	7
CAR	7	56924414	57031791	107377	8
CAR	7	57034767	57035036	269	6
CAR	7	57035037	57587281	552244	7
CAR	7	58992195	58995658	3463	6
CAR	7	58995659	59811492	815833	7
CAR	7	59811493	59811574	81	6
CAR	7	59811575	59955402	143827	7
CAR	7	59955403	60881686	926283	6
CAR	7	60882025	61028980	146955	6
CAR	7	61029088	61350702	321614	6
CAR	7	62798166	62999316	201150	6
CAR	7	62999317	63260902	261585	7
CAR	7	63260903	63850608	589705	6
CAR	7	63859698	63979201	119503	6
CAR	7	64554630	64859219	304589	6
CAR	8	6075754	6284776	209022	6
CAR	8	6284834	6968436	683602	6
CAR	8	7165430	8176301	1010871	6
CAR	8	8424812	8516297	91485	6
CAR	8	10487314	10924528	437214	6
CAR	8	10924529	11220806	296277	7
CAR	8	15720454	15720503	49	6
CAR	8	15720504	15756354	35850	7
CAR	8	15756355	15756400	45	6
CAR	8	15756401	15758462	2061	7
CAR	8	15758463	16058715	300252	6
CAR	8	16058940	16168528	109588	6
CAR	8	80266390	80286169	19779	6
CAR	8	80286170	80658566	372396	7
CAR	8	80658567	80940908	282341	6
CAR	8	102878448	102963154	84706	6
CAR	9	3973619	4202200	228581	6
CAR	10	46063098	46670321	607223	8
CAR	10	46670322	46671018	696	7
CAR	10	46671019	46671850	831	6
CAR	10	52022344	52663085	640741	6
CAR	10	52663086	53332592	669506	7
CAR	10	53332593	53332622	29	6
CAR	10	53332623	53356914	24291	7
CAR	10	53356915	53359631	2716	6
CAR	10	53359632	53823584	463952	7
CAR	10	53823585	53825571	1986	6
CAR	10	54553448	54553637	189	6
CAR	10	54553638	54808123	254485	7
CAR	10	54808124	55354998	546874	9
CAR	10	55354999	55357584	2585	7
CAR	10	55357585	55642643	285058	6
CAR	10	68841576	69422504	580928	6
CAR	11	10682899	11022535	339636	6
CAR	11	11548113	12131519	583406	6
CAR	11	12397970	12465465	67495	6
CAR	11	56854996	56866347	11351	6
CAR	11	56866348	56867733	1385	7
CAR	11	56867734	56988771	121037	8
CAR	11	56988772	57327185	338413	7
CAR	11	57327186	57430866	103680	8
CAR	11	57430867	57485957	55090	6
CAR	11	67347892	67348449	557	6
CAR	11	67348450	67568020	219570	7
CAR	11	67568021	67836384	268363	6
CAR	11	67836500	68709496	872996	6
CAR	11	78438393	78666057	227664	6
CAR	12	813538	813775	237	6
CAR	12	25849855	26092231	242376	6
CAR	12	26092232	26794634	702402	7
CAR	12	28077251	28628347	551096	6
CAR	12	28692283	29232632	540349	6
CAR	12	29721403	29885850	164447	6
CAR	12	29885851	30468100	582249	7
CAR	12	30468101	30907679	439578	6
CAR	12	37776618	38484490	707872	8
CAR	12	38484491	38796087	311596	7
CAR	12	38796088	38812167	16079	6
CAR	13	64202501	64695379	492878	6
CAR	14	1424815	2016241	591426	6
CAR	14	23956515	23965224	8709	6
CAR	14	27842552	27844672	2120	6
CAR	14	33672659	33926829	254170	6
CAR	14	33926830	34537194	610364	7
CAR	14	34537195	34667602	130407	6
CAR	14	36762280	36837671	75391	6
CAR	14	36852214	36854841	2627	6
CAR	14	36854842	36879323	24481	7
CAR	14	36879324	36941740	62416	6
CAR	14	36941741	37358113	416372	7
CAR	14	37358114	37416117	58003	6
CAR	14	52487754	52597635	109881	6
CAR	14	52597763	52914848	317085	6
CAR	15	6324230	7195975	871745	6
CAR	15	9545866	9573960	28094	7
CAR	15	9573961	9597755	23794	8
CAR	15	9597756	9600452	2696	9
CAR	15	9600453	9726133	125680	8
CAR	15	9726134	9801691	75557	7
CAR	15	9801692	10068052	266360	8
CAR	15	10068053	10135065	67012	7
CAR	15	10135066	10135103	37	6
CAR	15	10135104	10214897	79793	7
CAR	15	10214898	10215039	141	6
CAR	15	10215040	10263084	48044	7
CAR	15	10263085	10781621	518536	8
CAR	15	10781622	11019849	238227	7
CAR	15	11019850	11020294	444	6
CAR	15	11826702	11842542	15840	7
CAR	15	11842543	12074345	231802	8
CAR	15	12074346	12114984	40638	9
CAR	15	12114985	12419869	304884	8
CAR	15	12419870	12545569	125699	7
CAR	15	12545570	12545657	87	6
CAR	15	12545658	12654057	108399	7
CAR	15	12654058	12775732	121674	8
CAR	15	12775733	13196628	420895	7
CAR	15	13196629	13196676	47	6
CAR	15	13196677	13435825	239148	7
CAR	15	14319954	14452802	132848	6
CAR	15	17891119	18349908	458789	6
CAR	15	24440233	24507340	67107	6
CAR	15	24507462	24533762	26300	6
CAR	15	30642603	30884582	241979	6
CAR	15	30884646	31026610	141964	6
CAR	15	32378196	32412580	34384	6
CAR	15	32412581	33043764	631183	7
CAR	15	33043765	33188677	144912	6
CAR	15	33256299	33811495	555196	6
CAR	15	33814024	33889227	75203	6
CAR	15	35365655	35645332	279677	6
CAR	15	40280681	40621174	340493	7
CAR	15	40621175	40990058	368883	8
CAR	16	45362028	45375191	13163	6
CAR	16	45375192	45375207	15	7
CAR	16	45375208	45604259	229051	8
CAR	16	45604260	45686021	81761	9
CAR	16	45686022	45937552	251530	10
CAR	16	45937553	45943769	6216	9
CAR	16	45943770	45960024	16254	8
CAR	16	45960025	45986332	26307	7
CAR	16	66908951	67272163	363212	6
CAR	16	67272164	67449284	177120	7
CAR	16	67449285	67778714	329429	6
CAR	17	35257618	35362484	104866	6
CAR	17	35554519	36099448	544929	6
CAR	17	57750909	57775729	24820	7
CAR	17	57775730	58353512	577782	9
CAR	17	58353513	58378739	25226	8
CAR	17	58378740	58395672	16932	7
CAR	18	13399574	13974237	574663	7
CAR	18	13974238	14710261	736023	8
CAR	18	14710262	14710298	36	7
CAR	18	14712548	14712620	72	8
CAR	18	14712621	15237691	525070	8
CAR	18	15237692	15242733	5041	6
CAR	18	15242734	15246177	3443	7
CAR	18	15246178	15420066	173888	8
CAR	18	15420067	15483091	63024	9
CAR	18	15483092	15950073	466981	10
CAR	18	15950074	15950183	109	9
CAR	18	15950184	16005371	55187	10
CAR	18	16005372	16193358	187986	9
CAR	18	16193359	16193363	4	8
CAR	18	16193364	16213223	19859	7
CAR	18	16213224	16238851	25627	6
CAR	18	17726503	17790887	64384	6
CAR	18	17790954	17831279	40325	6
CAR	18	30932697	31246807	314110	6
CAR	18	31496321	31556726	60405	6
CAR	18	34718675	35481561	762886	6
CAR	19	8243042	8485703	242661	6
CAR	19	13619635	13619703	68	6
CAR	19	13619704	14045588	425884	7
CAR	19	14045589	14170579	124990	6
CAR	20	37181866	38196797	1014931	6
CAR	20	38196798	38245558	48760	7
CAR	20	38245559	38245680	121	6
CAR	20	38245681	38245850	169	7
CAR	20	38245851	38824729	578878	8
CAR	20	38824730	38925477	100747	6
CAR	20	38925478	38989472	63994	8
CAR	20	38989473	38989524	51	7
CAR	20	38989525	39074324	84799	8
CAR	20	39074325	39074448	123	7
CAR	20	39074449	39267427	192978	8
CAR	20	39267428	39267756	328	7
CAR	20	39267757	39277399	9642	8
CAR	20	39277400	39654239	376839	7
CAR	20	39654240	39654385	145	6
CAR	20	39654386	40448675	794289	7
CAR	20	40448676	40448698	22	6
CAR	20	40448699	40774734	326035	7
CAR	20	40774735	40832180	57445	6
CAR	20	40832388	40929100	96712	6
CAR	20	40929101	41127598	198497	7
CAR	20	41127599	41329260	201661	6
CAR	20	41330024	41592059	262035	6
CAR	20	41592101	42963673	1371572	7
CAR	20	42963674	43013603	49929	6
CAR	21	128	405288	405160	7
CAR	21	405289	527579	122290	8
CAR	21	527580	678853	151273	7
CAR	21	678854	701115	22261	6
CAR	21	2494700	2888773	394073	6
CAR	21	2889071	3417065	527994	6
CAR	21	5934125	5934255	130	7
CAR	21	5934256	6109014	174758	8
CAR	21	6109015	6109027	12	9
CAR	21	6109028	6143313	34285	10
CAR	21	6143314	6625173	481859	11
CAR	21	32085986	32489360	403374	6
CAR	21	63180480	63672252	491772	7
CAR	21	63672253	63672302	49	6
CAR	21	69497866	70227464	729598	7
CAR	21	70227465	70387387	159922	6
CAR	25	268557	923374	654817	6
CAR	27	18102351	18409057	306706	6
CAR	28	44002081	44139843	137762	6
CAR	28	44139844	44140364	520	7
CAR	28	44140365	44412320	271955	8
CAR	28	44412321	44412344	23	6
CRL	7	51169994	51232930	62937	6
CRL	7	51232931	51457547	224617	7
CRL	7	51457548	51518446	60899	8
CRL	7	51518447	51616914	98468	7
CRL	7	51616915	51854215	237301	8
CRL	7	51854216	51855512	1297	7
CRL	7	51855513	51855687	175	6
CRL	7	51858972	51860157	1186	6
CRL	7	51861003	51862691	1689	6
CRL	7	51862692	51862716	25	7
CRL	7	51862717	52421216	558500	8
CRL	7	52421217	52594780	173564	7
CRL	7	52594781	52596240	1460	6
CRL	16	45266368	45363085	96718	6
CRL	16	45363086	45942100	579015	7
CRL	16	45942101	45968573	26473	6
PAN	2	42661906	42920413	258508	6
PAN	9	39491705	39508902	17198	6
PAN	9	39508903	39679487	170585	7
PAN	9	39679488	39816061	136574	6
PAN	9	39816062	40019264	203203	6
PAN	10	54791922	54792371	450	6
PAN	10	54792456	55077956	285501	6
PAN	16	45393866	45677279	283414	6
PAN	20	2961920	3538471	576552	6
PAN	20	3538601	3642020	103420	6
PAN	20	14189696	14515193	325498	6
PAN	25	1341386	1345563	4178	6
PAN	25	1345564	1384740	39177	6
PAN	25	1384741	1415096	30356	7
PAN	25	1415097	1872379	457283	6
PAN	25	1872380	1890276	17897	6
BTA: Bos taurus autosome *n= Number of animals sharing the same ROH region
