# Supplementary material for: Genome-wide detection of signatures of selection in indicine and Brazilian locally adapted taurine cattle breeds using whole-genome re-sequencing data
Source: BMC Genomics. 2020 Sep 11;21:624. doi: 10.1186/s12864-020-07035-6 (PMC7488563; doi:10.1186/s12864-020-07035-6)
Supplement: Supplementary file 8 — Additional file 8. Overlapping of the putative sweep regions identified from the top 1% of the within-population DCMS statistic with candidate regions under positive selection previously reported in other cattle populations. [file 12864_2020_7035_MOESM8_ESM.xlsx]

## Sheet: S8
Additional file 8. Overlapping of the putative sweep regions identified from the top 1% of the within-population DCMS statistic with candidate regions under positive selection previously reported in other cattle populations
BTA*	Start (bp)	End (bp)	Reference**
1	6187555	6194716	Somavilla et al. 2014
1	8300000	8350000	Iso-Touru et al. 2016
			Xu et al. 2015
1	18150000	18200000	Boitard et al. 2016
1	82900000	82949999	Boitard et al. 2016
1	82950001	82960514	Boitard et al. 2016
1	111450000	111500000	Stella et al. 2010
1	111600000	111650000	Stella et al. 2010
1	112250000	112300000	Boitard et al. 2016
2	4400000	4450000	González-Rodríguez et al. 2016
2	9500000	9550000	González-Rodríguez et al. 2016
2	10200000	10250000	González-Rodríguez et al. 2016
2	73200000	73250000	González-Rodríguez et al. 2016
2	98300000	98350000	Stella et al. 2010
2	101950000	101991288	Xu et al. 2015
2	103100035	103112630	Mei et al. 2018
2	103112631	103142370	Boitard et al. 2016
			Mei et al. 2018
2	103142371	103149975	Mei et al. 2018
3	44433212	44449999	Stella et al. 2010
3	44450001	44499999	Stella et al. 2010
3	44500001	44549999	Stella et al. 2010
3	44550001	44600000	Stella et al. 2010
3	55417575	55450000	Xu et al. 2015
3	103450047	103499908	Mei et al. 2018
3	105500001	105512029	Wang et al. 2019
			Stella et al. 2010
3	105512030	105550000	Stella et al. 2010
			Wang et al. 2019
			Xu et al. 2015
4	12200000	12221673	Xu et al. 2015
4	12221674	12250000	Xu et al. 2015
			Boitard et al. 2016
4	61600000	61649999	Boitard et al. 2016
4	61650001	61700000	Boitard et al. 2016
4	69500000	69550000	Rothammer et al. 2013
4	114700000	114725049	Iso-Touru et al. 2016
4	114725050	114750000	Iso-Touru et al. 2016
			Kim et al. 2017
4	115150000	115199999	Iso-Touru et al. 2016
4	115200001	115250000	Iso-Touru et al. 2016
4	115550000	115565142	Iso-Touru et al. 2016
4	116150000	116151004	Boitard et al. 2016
			O`Brien et al. 2014
			Stella et al. 2010
4	116151005	116200000	Stella et al. 2010
4	116450000	116450012	Stella et al. 2010
4	116450013	116499998	Stella et al. 2010
			Mei et al. 2018
4	116499999	116500000	Stella et al. 2010
4	116650000	116699972	Mei et al. 2018
			Stella et al. 2010
			Iso-Touru et al. 2016
4	116699973	116700000	Stella et al. 2010
			Iso-Touru et al. 2016
4	116750000	116800000	Stella et al. 2010
			Iso-Touru et al. 2016
5	6650000	6699999	Wang et al. 2019
5	36700109	36749697	Mei et al. 2018
5	46400000	46450000	Xu et al. 2015
5	55650000	55700000	Xu et al. 2015
5	61500000	61549999	Xu et al. 2015
5	61550001	61577603	Xu et al. 2015
5	66400000	66400298	Iso-Touru et al. 2016
5	66400299	66449929	Iso-Touru et al. 2016
			Mei et al. 2018
5	66449930	66449999	Iso-Touru et al. 2016
5	66450001	66499999	Iso-Touru et al. 2016
5	66500001	66550000	Iso-Touru et al. 2016
6	13600017	13649974	Mei et al. 2018
6	37650000	37700000	Rothammer et al. 2013
6	46000000	46050000	Iso-Touru et al. 2016
6	64950000	65000000	Stella et al. 2010
6	70700000	70725190	Rothammer et al. 2013
			Kim et al. 2017
6	70725191	70729074	Rothammer et al. 2013
6	70729075	70750000	Rothammer et al. 2013
			Xu et al. 2015
			Kim et al. 2017
6	78227807	78250000	Xu et al. 2015
7	69500056	69549984	Mei et al. 2018
7	79250000	79300000	Iso-Touru et al. 2016
8	21450000	21500000	Xu et al. 2015
8	54750000	54799999	Iso-Touru et al. 2016
8	54800001	54850000	Iso-Touru et al. 2016
8	59250000	59250007	Xu et al. 2015
8	59250008	59299967	Xu et al. 2015
			Mei et al. 2018
8	59299968	59300000	Xu et al. 2015
8	104000000	104050000	Stella et al. 2010
9	24700523	24750000	Stella et al. 2010
9	43800000	43850000	Rothammer et al. 2013
9	45600000	45630507	Xu et al. 2015
			Rothammer et al. 2013
9	45630509	45650000	Xu et al. 2015
			Rothammer et al. 2013
9	45750000	45800000	Xu et al. 2015
			Rothammer et al. 2013
9	52000000	52007228	Iso-Touru et al. 2016
			Rothammer et al. 2013
9	52007229	52049999	Rothammer et al. 2013
9	52050001	52100000	Rothammer et al. 2013
9	98650000	98699999	Stella et al. 2010
9	98700001	98750000	Stella et al. 2010
10	13200056	13250000	Mei et al. 2018
10	33900000	33908723	Zhao et al. 2015
10	33908724	33950000	Xu et al. 2015
			Zhao et al. 2015
10	35250000	35274738	Iso-Touru et al. 2016
			Zhao et al. 2015
10	35274739	35300000	Iso-Touru et al. 2016
10	38500000	38526183	Xu et al. 2015
10	38526184	38550000	Xu et al. 2015
			Kim et al. 2017
10	69900000	69949999	Boitard et al. 2016
10	69950001	69950459	Boitard et al. 2016
10	76650000	76676183	Kim et al. 2017
10	76676185	76700000	Kim et al. 2017
10	103150000	103176183	Iso-Touru et al. 2016
10	103176184	103200000	Kim et al. 2017
			Iso-Touru et al. 2016
11	44250000	44250014	Xu et al. 2015
11	44250015	44300000	Xu et al. 2015
			Mei et al. 2018
11	48350000	48400000	Kim et al. 2017
11	66000000	66050000	Rothammer et al. 2013
			González-Rodríguez et al. 2016
11	69150000	69200000	Rothammer et al. 2013
			González-Rodríguez et al. 2016
11	72150000	72200000	González-Rodríguez et al. 2016
11	80850000	80900000	Xu et al. 2015
11	85750000	85800000	Iso-Touru et al. 2016
13	4400000	4450000	Boitard et al. 2016
13	6313308	6350000	Iso-Touru et al. 2016
13	11600000	11650000	Xu et al. 2015
13	48250000	48300000	Stella et al. 2010
13	63000000	63050000	Stella et al. 2010
13	63100000	63146419	Stella et al. 2010
13	63146420	63150000	Stella et al. 2010
			Xu et al. 2015
13	78000001	78050000	Liao et al. 2013
14	550000	600000	Kim et al. 2017
14	25950000	25958784	Pitt et al. 2019
14	25958785	25959446	O`Brien et al. 2014
			Pitt et al. 2019
			Boitard et al. 2016
14	25959447	26000000	Pitt et al. 2019
14	26700000	26750000	Pitt et al. 2019
14	29950000	30000000	Wang et al. 2019
15	5300000	5350000	Stella et al. 2010
15	5450000	5500000	Stella et al. 2010
15	36750000	36797454	Stella et al. 2010
			Zhao et al. 2015
15	36797455	36799999	Stella et al. 2010
15	36800001	36850000	Stella et al. 2010
15	63450000	63497946	Boitard et al. 2016
15	64400061	64449981	Mei et al. 2018
16	41384834	41400000	Zhao et al. 2015
16	64350000	64400000	Iso-Touru et al. 2016
17	7050000	7100000	Stella et al. 2010
17	37646557	37649999	Stella et al. 2010
17	37650001	37700000	Stella et al. 2010
17	68450000	68500000	Iso-Touru et al. 2016
17	68550000	68581654	Iso-Touru et al. 2016
17	68581656	68600000	Iso-Touru et al. 2016
18	25350000	25386867	Rothammer et al. 2013
18	32950000	33000000	Wang et al. 2019
18	33472642	33500000	Boitard et al. 2016
19	2571047	2600000	Xu et al. 2015
19	25050000	25100000	Stella et al. 2010
19	27550000	27599999	Liao et al. 2013
			Bahbahani et al. 2015
			Mei et al. 2018
19	27600001	27600086	Liao et al. 2013
			Bahbahani et al. 2015
			Mei et al. 2018
19	27600087	27649853	Liao et al. 2013
			Bahbahani et al. 2015
			Mei et al. 2018
19	27649854	27650000	Liao et al. 2013
			Bahbahani et al. 2015
			Mei et al. 2018
20	13900000	13949999	Stella et al. 2010
			Xu et al. 2015
20	13950001	14000000	Stella et al. 2010
			Xu et al. 2015
20	20500000	20550000	Xu et al. 2015
20	32342891	32350000	O`Brien et al. 2014
			Boitard et al. 2016
20	33850000	33900000	Stella et al. 2010
20	34000000	34049999	Stella et al. 2010
20	34050001	34099999	Stella et al. 2010
20	34100001	34149999	Stella et al. 2010
			Wang et al. 2019
20	34150001	34200000	Stella et al. 2010
			Wang et al. 2019
20	47450000	47500000	Xu et al. 2015
21	1650000	1658789	Xu et al. 2015
			Mei et al. 2018
21	1658790	1700000	Mei et al. 2018
21	2150000	2200000	Xu et al. 2015
21	6550000	6591118	Boitard et al. 2016
21	12350000	12400000	Stella et al. 2010
21	12450000	12500000	Stella et al. 2010
21	33300000	33302672	Stella et al. 2010
			Xu et al. 2015
			Iso-Touru et al. 2016
21	33302674	33349999	Stella et al. 2010
			Xu et al. 2015
			Iso-Touru et al. 2016
21	33350001	33400000	Stella et al. 2010
			Xu et al. 2015
			Iso-Touru et al. 2016
21	33450000	33478768	Stella et al. 2010
			Xu et al. 2015
			Iso-Touru et al. 2016
21	33478769	33500000	Stella et al. 2010
			Iso-Touru et al. 2016
21	36564029	36600000	Stella et al. 2010
21	61450000	61500000	Stella et al. 2010
21	61750000	61800000	Stella et al. 2010
21	63250000	63300000	Wang et al. 2019
23	13213563	13249999	Boitard et al. 2016
23	13250001	13299999	Boitard et al. 2016
23	13300001	13349999	Boitard et al. 2016
23	13350001	13399999	Boitard et al. 2016
23	13400001	13407144	Boitard et al. 2016
23	13423402	13449999	Boitard et al. 2016
23	13450001	13453356	Boitard et al. 2016
23	13453358	13483560	Boitard et al. 2016
23	13483562	13500000	Boitard et al. 2016
26	500000	550000	Boitard et al. 2016
27	2400000	2450000	Boitard et al. 2016
28	11400000	11450000	Iso-Touru et al. 2016
29	4400004	4449967	Mei et al. 2018
* BTA: Bos taurus autosome ** Reference from the common signals found between our analysis and previous signatures of selection regions reported in the literature
