# Supplementary material for: Genome-wide detection of signatures of selection in indicine and Brazilian locally adapted taurine cattle breeds using whole-genome re-sequencing data
Source: BMC Genomics. 2020 Sep 11;21:624. doi: 10.1186/s12864-020-07035-6 (PMC7488563; doi:10.1186/s12864-020-07035-6)
Supplement: Supplementary file 9 — Additional file 9. Overlapping of the putative sweep regions identified from the top 1% of the cross-population DCMS statistic with candidate regions under positive selection previously reported in other cattle populations. [file 12864_2020_7035_MOESM9_ESM.xlsx]

## Sheet: S9
Additional file 9. Overlapping of the putative sweep regions identified from the top 1% of the cross-population DCMS statistic with candidate regions under positive selection previously reported in other cattle populations
BTA*	Start (bp)	End (bp)	Reference**
1	12250000	12297891	Xu et al. 2015
			Boitard et al. 2016
1	12297892	12298927	Boitard et al. 2016
1	12298928	12300000	Xu et al. 2015
			Boitard et al. 2016
1	70050000	70100000	Stella et al. 2010
2	450000	500000	Iso-Touru et al. 2016
2	5250000	5300000	González-Rodríguez et al. 2016
2	36050000	36099999	Iso-Touru et al. 2016
2	36100001	36150000	Iso-Touru et al. 2016
2	125300000	125325208	Kim et al. 2017
3	6800000	6800001	Wang et al. 2019
3	8200000	8249999	Makina et al. 2015
3	8250001	8300000	Makina et al. 2015
3	40250000	40267094	Boitard et al. 2016
3	64119260	64147990	Boitard et al. 2016
3	73350000	73357040	Boitard et al. 2016
3	81800108	81849861	Mei et al. 2018
3	96150000	96195939	Stella et al. 2010
4	17050000	17099999	Xu et al. 2015
4	17100001	17149999	Xu et al. 2015
4	17150001	17199999	Xu et al. 2015
4	17200001	17200594	Xu et al. 2015
4	102800000	102821193	Boitard et al. 2016
4	111000000	111050000	Iso-Touru et al. 2016
4	113750000	113780179	Boitard et al. 2016
4	117050000	117065141	Stella et al. 2010
			Iso-Touru et al. 2016
4	117065143	117100000	Stella et al. 2010
			Iso-Touru et al. 2016
4	117250000	117299999	Iso-Touru et al. 2016
4	117300001	117349999	Iso-Touru et al. 2016
4	117350001	117399999	Iso-Touru et al. 2016
4	117400001	117449999	Iso-Touru et al. 2016
4	117450001	117500000	Iso-Touru et al. 2016
5	17150000	17200000	González-Rodríguez et al. 2016
5	31800000	31811934	Boitard et al. 2016
5	40850001	40899868	Mei et al. 2018
5	72750000	72799999	Stella et al. 2010
5	72800001	72850000	Stella et al. 2010
5	72900000	72922419	Stella et al. 2010
			Xu et al. 2015
			Boitard et al. 2016
5	72922420	72923279	Stella et al. 2010
			Xu et al. 2015
5	72923280	72950000	Stella et al. 2010
			Xu et al. 2015
			Boitard et al. 2016
5	106950000	107000000	Stella et al. 2010
5	113150001	113199999	Kim et al. 2017
5	120850000	120875605	Kim et al. 2017
5	120875607	120899999	Kim et al. 2017
5	120900001	120900187	Kim et al. 2017
5	120900188	120925605	Kim et al. 2017
			Mei et al. 2018
5	120925607	120949999	Kim et al. 2017
			Mei et al. 2018
5	120950001	120975606	Stella et al. 2010
			Kim et al. 2017
			Mei et al. 2018
5	120975607	120999866	Stella et al. 2010
			Mei et al. 2018
5	120999867	121000000	Liao et al. 2013
6	16700000	16725191	Kim et al. 2017
6	24100000	24149999	Iso-Touru et al. 2016
6	24150001	24200000	Iso-Touru et al. 2016
6	38150000	38200000	Rothammer et al. 2013
			Zhao et al. 2015
			González-Rodríguez et al. 2016
6	60350000	60400000	Iso-Touru et al. 2016
6	70150000	70200000	Rothammer et al. 2013
6	70350000	70400000	Rothammer et al. 2013
6	70550000	70599999	Rothammer et al. 2013
6	70600001	70600058	Rothammer et al. 2013
6	70600059	70649948	Rothammer et al. 2013
			Mei et al. 2018
6	70649949	70650000	Rothammer et al. 2013
6	91850000	91900000	Rothammer et al. 2013
6	95000000	95050000	Rothammer et al. 2013
7	22400000	22450000	Iso-Touru et al. 2016
7	25650000	25670296	Boitard et al. 2016
7	25670297	25699999	Somavilla et al. 2014
			Boitard et al. 2016
7	25700001	25701722	Somavilla et al. 2014
			Boitard et al. 2016
7	25701723	25750000	Boitard et al. 2016
7	26050000	26100000	Zhao et al. 2015
7	26300000	26349999	Boitard et al. 2016
7	26350001	26400000	Boitard et al. 2016
7	87600024	87650000	Mei et al. 2018
8	600000	650000	Iso-Touru et al. 2016
8	57350000	57357077	Iso-Touru et al. 2016
8	57357079	57400000	Iso-Touru et al. 2016
8	58750000	58770849	Xu et al. 2015
			Wang et al. 2019
8	58770850	58800000	Wang et al. 2019
9	23825194	23849999	Kim et al. 2017
9	43150000	43199999	Rothammer et al. 2013
			Boitard et al. 2016
9	43200001	43249999	Rothammer et al. 2013
			Boitard et al. 2016
9	43250001	43265691	Rothammer et al. 2013
			Boitard et al. 2016
9	43265692	43300000	Rothammer et al. 2013
9	51150000	51200000	Rothammer et al. 2013
			Iso-Touru et al. 2016
9	98619640	98649999	Stella et al. 2010
9	98650001	98700000	Stella et al. 2010
10	38600000	38616677	Xu et al. 2015
10	102900000	102950000	Xu et al. 2015
11	650000	700000	Iso-Touru et al. 2016
11	1000000	1050000	Iso-Touru et al. 2016
			Boitard et al. 2016
11	4400000	4449999	Kim et al. 2017
11	17379718	17400000	Kim et al. 2017
11	17950000	17998249	Boitard et al. 2016
11	17998250	18000000	Stella et al. 2010
			Boitard et al. 2016
11	19600000	19649999	Iso-Touru et al. 2016
11	19650001	19699999	Iso-Touru et al. 2016
11	19700001	19749999	Iso-Touru et al. 2016
11	19750001	19799999	Iso-Touru et al. 2016
11	19800001	19849999	Iso-Touru et al. 2016
11	19850001	19899999	Iso-Touru et al. 2016
11	19900001	19949999	Iso-Touru et al. 2016
11	19950001	20000000	Iso-Touru et al. 2016
11	22774051	22800000	Zhao et al. 2015
11	26982784	27000000	Boitard et al. 2016
11	40500000	40550000	Boitard et al. 2016
11	44050000	44099840	Mei et al. 2018
11	44700000	44749999	Xu et al. 2015
11	44750001	44786826	Xu et al. 2015
11	44800010	44849952	Mei et al. 2018
11	64950000	65000000	Rothammer et al. 2013
11	66500000	66519462	Rothammer et al. 2013
			González-Rodríguez et al. 2016
11	66519463	66550000	Rothammer et al. 2013
			Xu et al. 2015
			González-Rodríguez et al. 2016
11	67250000	67250081	Rothammer et al. 2013
			González-Rodríguez et al. 2016
11	67250082	67299983	Rothammer et al. 2013
			González-Rodríguez et al. 2016
			Mei et al. 2018
11	67299984	67300000	Rothammer et al. 2013
			González-Rodríguez et al. 2016
11	67450000	67479717	Rothammer et al. 2013
			González-Rodríguez et al. 2016
11	67479718	67500000	Rothammer et al. 2013
			González-Rodríguez et al. 2016
			Kim et al. 2017
11	67700000	67749999	Rothammer et al. 2013
			González-Rodríguez et al. 2016
11	67750001	67800000	Rothammer et al. 2013
			González-Rodríguez et al. 2016
11	68550000	68600000	Rothammer et al. 2013
			González-Rodríguez et al. 2016
11	69450000	69500000	Rothammer et al. 2013
			González-Rodríguez et al. 2016
11	69650000	69700000	Rothammer et al. 2013
			González-Rodríguez et al. 2016
			Wang et al. 2019
11	78884570	78894156	Somavilla et al. 2014
11	81100001	81149575	Wang et al. 2019
11	81149576	81150000	Boitard et al. 2016
			Wang et al. 2019
11	85650000	85700000	Iso-Touru et al. 2016
11	98614186	98618476	Xu et al. 2015
11	98618478	98649999	Xu et al. 2015
11	98650001	98700000	Xu et al. 2015
12	52200000	52216886	Xu et al. 2015
13	12100000	12150000	Xu et al. 2015
13	63750000	63800000	Xu et al. 2015
14	2700000	2725151	Kim et al. 2017
14	2725152	2750000	Kim et al. 2017
14	2825152	2850000	Kim et al. 2017
14	3000000	3000001	Wang et al. 2019
14	3160330	3162081	Somavilla et al. 2014
14	4700000	4703288	Boitard et al. 2016
14	23294853	23300000	Xu et al. 2015
14	28100000	28137734	Boitard et al. 2016
14	35850079	35900000	Mei et al. 2018
14	37881210	37900000	Boitard et al. 2016
14	38000000	38027882	Boitard et al. 2016
14	38700064	38749871	Mei et al. 2018
14	39200134	39249997	Mei et al. 2018
14	52950001	53000000	Kim et al. 2017
14	55550000	55600000	Zhao et al. 2015
14	75000000	75050000	Iso-Touru et al. 2016
15	5650000	5664075	Boitard et al. 2016
15	8400000	8450000	Stella et al. 2010
15	56500000	56500114	Xu et al. 2015
15	56500115	56521929	Xu et al. 2015
			Mei et al. 2018
15	56521930	56550000	Xu et al. 2015
			Boitard et al. 2016
			Mei et al. 2018
16	43000000	43050000	Boitard et al. 2016
			Mei et al. 2018
16	44000000	44040550	Boitard et al. 2016
16	45000001	45050000	Boitard et al. 2016
			González-Rodríguez et al. 2016
17	1346129	1350000	Xu et al. 2015
17	39950000	40000000	Iso-Touru et al. 2016
18	35550000	35588704	Iso-Touru et al. 2016
18	35588705	35600000	Iso-Touru et al. 2016
			Boitard et al. 2016
18	53500001	53550000	Xu et al. 2015
19	500000	550000	Boitard et al. 2016
20	15000000	15050000	Xu et al. 2015
21	200000	250000	Xu et al. 2015
21	24700000	24749999	Iso-Touru et al. 2016
21	24750001	24799999	Iso-Touru et al. 2016
21	24800001	24802672	Iso-Touru et al. 2016
21	24802674	24827200	Iso-Touru et al. 2016
21	24827201	24849999	Stella et al. 2010
			Iso-Touru et al. 2016
21	24850001	24900000	Stella et al. 2010
			Iso-Touru et al. 2016
21	29950000	30000000	Iso-Touru et al. 2016
			Pitt et al. 2019
21	30750000	30775020	Iso-Touru et al. 2016
			Kim et al. 2017
21	30775021	30800000	Iso-Touru et al. 2016
			Kim et al. 2017
21	34300000	34302672	Stella et al. 2010
			Zhao et al. 2015
			Iso-Touru et al. 2016
21	34302674	34350000	Stella et al. 2010
			Zhao et al. 2015
			Iso-Touru et al. 2016
21	34950000	35000000	Stella et al. 2010
			Iso-Touru et al. 2016
21	35200000	35249999	Stella et al. 2010
			Iso-Touru et al. 2016
21	35250001	35259414	Stella et al. 2010
			Iso-Touru et al. 2016
21	35259415	35300000	Iso-Touru et al. 2016
21	36850000	36900000	Stella et al. 2010
21	37350001	37394355	Stella et al. 2010
			Xu et al. 2015
21	37394356	37399999	Stella et al. 2010
21	37400001	37450000	Stella et al. 2010
21	46050000	46060514	Boitard et al. 2016
21	62882706	62900000	Boitard et al. 2016
23	14779113	14799999	Stella et al. 2010
23	14800001	14849999	Stella et al. 2010
23	14850001	14900000	Stella et al. 2010
23	19100030	19149985	Mei et al. 2018
23	22500000	22524766	Stella et al. 2010
			Boitard et al. 2016
23	22524767	22550000	Stella et al. 2010
23	22600000	22649999	Stella et al. 2010
23	22650001	22699999	Stella et al. 2010
23	22700001	22749999	Stella et al. 2010
23	22750001	22800000	Stella et al. 2010
23	30450000	30500000	Wang et al. 2019
23	50750000	50800000	Stella et al. 2010
24	28300000	28303581	Somavilla et al. 2014
24	54950000	55000000	Stella et al. 2010
26	3439753	3450000	Somavilla et al. 2014
26	28400001	28425563	Kim et al. 2017
26	33459409	33500000	Xu et al. 2015
26	35600000	35650000	Stella et al. 2010
26	39467903	39470848	Somavilla et al. 2014
27	6300000	6319353	Somavilla et al. 2014
27	44350000	44400000	Stella et al. 2010
27	44600000	44650000	Stella et al. 2010
27	44850000	44899999	Stella et al. 2010
27	44900001	44949999	Stella et al. 2010
27	44950001	45000000	Stella et al. 2010
28	23300000	23344569	Boitard et al. 2016
28	29850001	29900000	Kim et al. 2017
28	35500239	35549977	Mei et al. 2018
29	7550000	7600000	Stella et al. 2010
			Iso-Touru et al. 2016
29	27100022	27149999	Mei et al. 2018
* BTA: Bos taurus autosome ** Reference from the common signals found between our analysis and previous signatures of selection regions reported in the literature
