# Supplementary material for: Genome-wide detection of signatures of selection in indicine and Brazilian locally adapted taurine cattle breeds using whole-genome re-sequencing data
Source: BMC Genomics. 2020 Sep 11;21:624. doi: 10.1186/s12864-020-07035-6 (PMC7488563; doi:10.1186/s12864-020-07035-6)
Supplement: Supplementary file 10 — Additional file 10. Overlapping between ROH hotspots and the top 1% of the within-population DCMS statistic with the candidate regions under positive selection previously reported in other cattle populations. [file 12864_2020_7035_MOESM10_ESM.xlsx]

## Sheet: S10
Additional file 10. Overlapping between ROH hotspots and the top 1% of the within-population DCMS statistic with the candidate regions under positive selection previously reported in other cattle populations
BTA*	Start (bp)	End (bp)	Reference**
1	8300000	8350000	Xu et al. 2015
			Iso-Touru et al. 2016
1	112250000	112300000	Boitard et al. 2016
21	6550000	6591118	Boitard et al. 2016
21	63250000	63300000	Wang et al. 2019
* BTA: Bos taurus autosome ** Reference from the common signals found between our analysis and previous signatures of selection regions reported in the literature
