# Supplementary material for: Genome-wide detection of signatures of selection in indicine and Brazilian locally adapted taurine cattle breeds using whole-genome re-sequencing data
Source: BMC Genomics. 2020 Sep 11;21:624. doi: 10.1186/s12864-020-07035-6 (PMC7488563; doi:10.1186/s12864-020-07035-6)
Supplement: Supplementary file 11 — Additional file 11. Overlapping between ROH hotspots and the top 1% of the cross-population DCMS statistic with the candidate regions under positive selection previously reported in other cattle populations. [file 12864_2020_7035_MOESM11_ESM.xlsx]

## Sheet: S11
Additional file 11. Overlapping between ROH hotspots and the top 1% of the cross-population DCMS statistic with the candidate regions under positive selection previously reported in other cattle populations
BTA*	Start (bp)	End (bp)	Reference**
5	31800000	31811934	Boitard et al. 2016
11	67450000	67479717	Rothammer et al. 2013
			González-Rodríguez et al. 2016
11	67479718	67500000	Rothammer et al. 2013
			González-Rodríguez et al. 2016
			Kim et al. 2017
11	67700000	67749999	Rothammer et al. 2013
			González-Rodríguez et al. 2016
11	67750001	67800000	Rothammer et al. 2013
			González-Rodríguez et al. 2016
11	68550000	68600000	Rothammer et al. 2013
			González-Rodríguez et al. 2016
21	200000	250000	Xu et al. 2015
* BTA: Bos taurus autosome ** Reference from the common signals found between our analysis and previous signatures of selection regions reported in the literature
